# Supplementary material for: Patterns of Element Incorporation in Calcium Carbonate Biominerals Recapitulate Phylogeny for a Diverse Range of Marine Calcifiers
Source: Front Earth Sci (Lausanne). Author manuscript; Available in PMC 2022 Nov 14. (PMC9645792; doi:10.3389/feart.2021.641760)
Supplement: Supporting tables [file NIHMS1821844-supplement-Supporting_tables.xlsx]

## Sheet: Data without outliers
Organism	Ries ID	Calc Rate BW (%/60-day)	Carbonate Material	Phylum	pCO2 (ppm)	Instrument	Li	B	Mg	Zn	Sr	Cd	Ba	U	Na	δ11B	δ11B 2 SD	pH cf	pH cf 2SD	ΔpH	ΔpH 2SD	pCO2	pCO2 SD	Sal	Sal SD	Temp	Temp SD	Alk	Alk SD	pHsw	pHsw SD	DIC	DIC SD	CO32-	CO32- SD	HCO3-	HCO3- SD	pCO2	pCO2 SD	Ωarag	arag SS SD	Ωcalc		DLi	DB	DMg	DZn	DSr	DCd
		Ries et al., 2009					μmol/mol	μmol/mol	mmol/mol	μmol/mol	mmol/mol	μmol/mol	μmol/mol	nmol/mol	mmol/mol	Liu et al., 2020						Measured parameters from Ries et al., 2009										Calculated parameters from Ries et al., 2009												Calculated apparent partition coefficients for biogenic carbonates sampled
American Lobster	1_1_1		high-Mg calcite	Arthropoda	400	VISTA			103.92	924.64	6.45		156.34		21.41							409.254	5.656	31.957	0.169	24.92	0.179	1859.7	156.731	8.026	0.056	1678.2	139.635	131.97	23.42	1531.53	115.296	526.104	63.195	2.131	0.38	3.154				0.0202573	1744.6	0.000741379
American Lobster	1_1_4		high-Mg calcite	Arthropoda	400	VISTA			85.89	569.17	6.43		149.68		51.55							409.254	5.656	31.957	0.169	24.92	0.179	1859.7	156.731	8.026	0.056	1678.2	139.635	131.97	23.42	1531.53	115.296	526.104	63.195	2.131	0.38	3.154				0.0167427	1073.91	0.00073908
American Lobster	1_1_5	252.7	high-Mg calcite	Arthropoda	400	VISTA			73.57	993.4	5.78		174.12		67.03							409.254	5.656	31.957	0.169	24.92	0.179	1859.7	156.731	8.026	0.056	1678.2	139.635	131.97	23.42	1531.53	115.296	526.104	63.195	2.131	0.38	3.154				0.0143411	1874.34	0.000664368
American Lobster	1_2_1		high-Mg calcite	Arthropoda	600	VISTA			46.91	593.98	4.41				26.51							605.668	7.259	31.776	0.148	25	0.141	1848.87	130.978	7.853	0.096	1732.45	119.265	94.401	24.063	1614.65	88.247	839.087	171.267	1.526	0.388	2.259				0.00914425	1120.72	0.000506897
American Lobster	1_2_4		high-Mg calcite	Arthropoda	600	VISTA			35.86	919.02	3.63				16.96							605.668	7.259	31.776	0.148	25	0.141	1848.87	130.978	7.853	0.096	1732.45	119.265	94.401	24.063	1614.65	88.247	839.087	171.267	1.526	0.388	2.259				0.00699025	1734	0.000417241
American Lobster	1_2_9		high-Mg calcite	Arthropoda	600	VISTA			59.28	1400.17	4.64				38.08							605.668	7.259	31.776	0.148	25	0.141	1848.87	130.978	7.853	0.096	1732.45	119.265	94.401	24.063	1614.65	88.247	839.087	171.267	1.526	0.388	2.259				0.0115556	2641.83	0.000533333
American Lobster	1_3_5		high-Mg calcite	Arthropoda	900	VISTA			92.85	1058.38	5.8		179.56		47.76							902.99	11.736	32.056	0.969	24.96	0.152	1816.84	161.943	7.718	0.057	1744.12	154.982	70.193	15.75	1641.95	133.578	1146.21	124.218	1.132	0.247	1.675				0.0180994	1996.94	0.000666667
American Lobster	1_3_6		high-Mg calcite	Arthropoda	900	VISTA			107.12	368.7	6.25		154.8		22.54							902.99	11.736	32.056	0.969	24.96	0.152	1816.84	161.943	7.718	0.057	1744.12	154.982	70.193	15.75	1641.95	133.578	1146.21	124.218	1.132	0.247	1.675				0.0208811	695.66	0.000718391
American Lobster	1_3_10	379	high-Mg calcite	Arthropoda	900	VISTA			61.04	578.56	4.43		106.04		23.38							902.99	11.736	32.056	0.969	24.96	0.152	1816.84	161.943	7.718	0.057	1744.12	154.982	70.193	15.75	1641.95	133.578	1146.21	124.218	1.132	0.247	1.675				0.0118986	1091.62	0.000509195
American Lobster	1_4_1	507.3	high-Mg calcite	Arthropoda	2850	VISTA			96.45	197.25	5.26		64.55		15.76							2856	53.733	31.885	0.187	25.06	0.114	1816.57	171.211	7.311	0.035	1860	169.234	28.941	4.613	1744.71	161.735	3102.66	217.404	0.468	0.074	0.692				0.0188012	372.17	0.000604598
American Lobster	1_4_7	768.8	high-Mg calcite	Arthropoda	2850	VISTA			71.03	205.04	5.17		52.59		20.11							2856	53.733	31.885	0.187	25.06	0.114	1816.57	171.211	7.311	0.035	1860	169.234	28.941	4.613	1744.71	161.735	3102.66	217.404	0.468	0.074	0.692				0.013846	386.868	0.000594253
American Lobster	1_4_10	431.9	high-Mg calcite	Arthropoda	2850	VISTA			61.56	955.78	4.31		77.87		26.32							2856	53.733	31.885	0.187	25.06	0.114	1816.57	171.211	7.311	0.035	1860	169.234	28.941	4.613	1744.71	161.735	3102.66	217.404	0.468	0.074	0.692				0.012	1803.36	0.000495402
																																														0.0145465	1378	0.000599234
Blue Crab	1_1_5	628.4	high-Mg calcite	Arthropoda	400	VISTA			67.49	101.63	5.17		39.37		25.51							409.254	5.656	31.957	0.169	24.92	0.179	1859.7	156.731	8.026	0.056	1678.2	139.635	131.97	23.42	1531.53	115.296	526.104	63.195	2.131	0.38	3.154				0.0131559	191.755	0.000594253
Blue Crab	1_1_6	449.6	high-Mg calcite	Arthropoda	400	VISTA			51.77	273.74	4.51		29.43		18.72							409.254	5.656	31.957	0.169	24.92	0.179	1859.7	156.731	8.026	0.056	1678.2	139.635	131.97	23.42	1531.53	115.296	526.104	63.195	2.131	0.38	3.154				0.0100916	516.491	0.000518391
Blue Crab	1_2_3	726.5	high-Mg calcite	Arthropoda	600	VISTA			64.2	164.45	5.46				23.29							605.668	7.259	31.776	0.148	25	0.141	1848.87	130.978	7.853	0.096	1732.45	119.265	94.401	24.063	1614.65	88.247	839.087	171.267	1.526	0.388	2.259				0.0125146	310.283	0.000627586
Blue Crab	1_2_6	525.5	high-Mg calcite	Arthropoda	600	VISTA			59.6	306.92	5.85				19.23							605.668	7.259	31.776	0.148	25	0.141	1848.87	130.978	7.853	0.096	1732.45	119.265	94.401	24.063	1614.65	88.247	839.087	171.267	1.526	0.388	2.259				0.0116179	579.094	0.000672414
Blue Crab	1_2_9	496.6	high-Mg calcite	Arthropoda	600	VISTA			51.32	261.02	5.27				16.97							605.668	7.259	31.776	0.148	25	0.141	1848.87	130.978	7.853	0.096	1732.45	119.265	94.401	24.063	1614.65	88.247	839.087	171.267	1.526	0.388	2.259				0.0100039	492.491	0.000605747
Blue Crab	1_3_2	507.4	high-Mg calcite	Arthropoda	900	VISTA			64.13	63.88	5.37		108.11		22.24							902.99	11.736	32.056	0.969	24.96	0.152	1816.84	161.943	7.718	0.057	1744.12	154.982	70.193	15.75	1641.95	133.578	1146.21	124.218	1.132	0.247	1.675				0.012501	120.528	0.000617241
Blue Crab	1_3_3	645.2	high-Mg calcite	Arthropoda	900	VISTA			47.02	350.02	5.14		48.12		19.5							902.99	11.736	32.056	0.969	24.96	0.152	1816.84	161.943	7.718	0.057	1744.12	154.982	70.193	15.75	1641.95	133.578	1146.21	124.218	1.132	0.247	1.675				0.00916569	660.415	0.000590805
Blue Crab	1_3_5		high-Mg calcite	Arthropoda	900	VISTA			52.52	227.85	5.63		24.93		15.28							902.99	11.736	32.056	0.969	24.96	0.152	1816.84	161.943	7.718	0.057	1744.12	154.982	70.193	15.75	1641.95	133.578	1146.21	124.218	1.132	0.247	1.675				0.0102378	429.906	0.000647126
Blue Crab	1_4_2	663.3	high-Mg calcite	Arthropoda	2850	VISTA			55.68	152.97	5.46		23.61		13.82							2856	53.733	31.885	0.187	25.06	0.114	1816.57	171.211	7.311	0.035	1860	169.234	28.941	4.613	1744.71	161.735	3102.66	217.404	0.468	0.074	0.692				0.0108538	288.623	0.000627586
Blue Crab	1_4_6	869	high-Mg calcite	Arthropoda	2850	VISTA			61.08	213.5	5.46		50.58		20.45							2856	53.733	31.885	0.187	25.06	0.114	1816.57	171.211	7.311	0.035	1860	169.234	28.941	4.613	1744.71	161.735	3102.66	217.404	0.468	0.074	0.692				0.0119064	402.83	0.000627586
Blue Crab	1_4_7	679.4	high-Mg calcite	Arthropoda	2850	VISTA			65.99	206.41	4.97		29.35		25.17							2856	53.733	31.885	0.187	25.06	0.114	1816.57	171.211	7.311	0.035	1860	169.234	28.941	4.613	1744.71	161.735	3102.66	217.404	0.468	0.074	0.692				0.0128635	389.453	0.000571264
Gulf Shrimp	1_1_1	3.3	high-Mg calcite	Arthropoda	400	VISTA			45.41	1497.71	4.16		50.36		15.61	27.41	1.3	8.73	0.11	0.7	0.16	409.254	5.656	31.957	0.169	24.92	0.179	1859.7	156.731	8.026	0.056	1678.2	139.635	131.97	23.42	1531.53	115.296	526.104	63.195	2.131	0.38	3.154				0.00885185	2825.87	0.000478161
Gulf Shrimp	1_1_2	26	high-Mg calcite	Arthropoda	400	VISTA				2207.61	10.24		182.95		22.18	23.99	0.18	8.51	0.11	0.48	0.16	409.254	5.656	31.957	0.169	24.92	0.179	1859.7	156.731	8.026	0.056	1678.2	139.635	131.97	23.42	1531.53	115.296	526.104	63.195	2.131	0.38	3.154				0	4165.3	0.00117701
Gulf Shrimp	1_1_3	16.5	high-Mg calcite	Arthropoda	400	VISTA			41.33	971.74	4.63		39.55		20.48	24.78	1.09	8.56	0.11	0.53	0.16	409.254	5.656	31.957	0.169	24.92	0.179	1859.7	156.731	8.026	0.056	1678.2	139.635	131.97	23.42	1531.53	115.296	526.104	63.195	2.131	0.38	3.154				0.00805653	1833.47	0.000532184
Gulf Shrimp	2_2_2A	24.9	high-Mg calcite	Arthropoda	600	VISTA			59.91	406.14	5.03				13.98	27.7	2.1	8.74	0.11	0.89	0.22	605.668	7.259	31.776	0.148	25	0.141	1848.87	130.978	7.853	0.096	1732.45	119.265	94.401	24.063	1614.65	88.247	839.087	171.267	1.526	0.388	2.259				0.0116784	766.302	0.000578161
Gulf Shrimp	2_2_3A	16.7	high-Mg calcite	Arthropoda	600	VISTA			52.61	366.06	4.96				11.73	23.06	1.13	8.45	0.11	0.6	0.22	605.668	7.259	31.776	0.148	25	0.141	1848.87	130.978	7.853	0.096	1732.45	119.265	94.401	24.063	1614.65	88.247	839.087	171.267	1.526	0.388	2.259				0.0102554	690.679	0.000570115
Gulf Shrimp	1_3_1	16.6	high-Mg calcite	Arthropoda	900	VISTA				932.65	7.59		63.19		24.08	20.67	0.82	8.28	0.13	0.56	0.17	902.99	11.736	32.056	0.969	24.96	0.152	1816.84	161.943	7.718	0.057	1744.12	154.982	70.193	15.75	1641.95	133.578	1146.21	124.218	1.132	0.247	1.675					1759.72	0.000872414
Gulf Shrimp	1_3_2	32.2	high-Mg calcite	Arthropoda	900	VISTA			58.34	540.19	5.08		39.18		21.36	21.04	0.84	8.31	0.12	0.59	0.17	902.99	11.736	32.056	0.969	24.96	0.152	1816.84	161.943	7.718	0.057	1744.12	154.982	70.193	15.75	1641.95	133.578	1146.21	124.218	1.132	0.247	1.675				0.0113723	1019.23	0.000583908
Gulf Shrimp	1_3_3	33.6	high-Mg calcite	Arthropoda	900	VISTA			48.85	752.46	5.01		118.44		13.87	28.04	1.74	8.77	0.11	1.05	0.16	902.99	11.736	32.056	0.969	24.96	0.152	1816.84	161.943	7.718	0.057	1744.12	154.982	70.193	15.75	1641.95	133.578	1146.21	124.218	1.132	0.247	1.675				0.00952242	1419.74	0.000575862
Gulf Shrimp	1_4_1	36.1	high-Mg calcite	Arthropoda	2850	VISTA			59.34	1812.11	5.94		67.33		18.05	21.44		8.34	0.12	1.03	0.14	2856	53.733	31.885	0.187	25.06	0.114	1816.57	171.211	7.311	0.035	1860	169.234	28.941	4.613	1744.71	161.735	3102.66	217.404	0.468	0.074	0.692				0.0115673	3419.08	0.000682759
Gulf Shrimp	1_4_2	52.3	high-Mg calcite	Arthropoda	2850	VISTA			32.34	993.22	4.07		47.23		10.03	22.29	1.19	8.4	0.12	1.09	0.14	2856	53.733	31.885	0.187	25.06	0.114	1816.57	171.211	7.311	0.035	1860	169.234	28.941	4.613	1744.71	161.735	3102.66	217.404	0.468	0.074	0.692				0.00630409	1874	0.000467816
Gulf Shrimp	1_4_3	25	high-Mg calcite	Arthropoda	2850	VISTA			66.01	1234.44	5		27.03		20.09	20.78	0.24	8.29	0.13	0.98	0.15	2856	53.733	31.885	0.187	25.06	0.114	1816.57	171.211	7.311	0.035	1860	169.234	28.941	4.613	1744.71	161.735	3102.66	217.404	0.468	0.074	0.692				0.0128674	2329.13	0.000574713
Conch	2_1_1	1.6	aragonite	Mollusca	400	ICPMS	5.82	15.65			1.6	0.02	2.96	16.66								409.254	5.656	31.839	0.088	25.12	0.11	1770.14	107.547	8.091	0.03	1568.41	100.949	140.826	11.554	1415.9	92.923	420.093	45.529	2.277	0.187	3.371		0.00230952	0.00038642			0.000183908	0.333333
Conch	2_1_2	1.3	aragonite	Mollusca	400	ICPMS	5.72	15.89	0.66		1.52	0.01	2.48	18.44								409.254	5.656	31.839	0.088	25.12	0.11	1770.14	107.547	8.091	0.03	1568.41	100.949	140.826	11.554	1415.9	92.923	420.093	45.529	2.277	0.187	3.371		0.00226984	0.000392346	0.000128655		0.000174713	0.166667
Conch	2_1_4	1.8	aragonite	Mollusca	400	ICPMS	5.94	12.61	0.4	0.89	1.28	0	0.91	12.76								409.254	5.656	31.839	0.088	25.12	0.11	1770.14	107.547	8.091	0.03	1568.41	100.949	140.826	11.554	1415.9	92.923	420.093	45.529	2.277	0.187	3.371		0.00235714	0.000311358	7.79727e-05	1.67925	0.000147126	0
Conch	2_2_1	-0.4	aragonite	Mollusca	600	ICPMS	4.61	14.98	0.91	0.67	1.81	0.01	7.77	9.36								605.668	7.259	31.783	0.228	24.94	0.152	1797.5	141.756	7.996	0.072	1633.56	147.124	119.285	16.33	1498.6	144.485	560.971	137.063	1.928	0.263	2.853		0.00182937	0.000369877	0.000177388	1.26415	0.000208046	0.166667
Conch	2_2_2	-0.6	aragonite	Mollusca	600	ICPMS	3.61	16.95	0.95	0.35	2.09	0.01	8.01	27.79								605.668	7.259	31.783	0.228	24.94	0.152	1797.5	141.756	7.996	0.072	1633.56	147.124	119.285	16.33	1498.6	144.485	560.971	137.063	1.928	0.263	2.853		0.00143254	0.000418519	0.000185185	0.660377	0.00024023	0.166667
Conch	2_2_3	1.3	aragonite	Mollusca	600	ICPMS	4.52	19.05	1.06	1.55	2.23	0.01	10.45	20.56								605.668	7.259	31.783	0.228	24.94	0.152	1797.5	141.756	7.996	0.072	1633.56	147.124	119.285	16.33	1498.6	144.485	560.971	137.063	1.928	0.263	2.853		0.00179365	0.00047037	0.000206628	2.92453	0.000256322	0.166667
Conch	2_3_2	1	aragonite	Mollusca	900	ICPMS	5.3	16.65	0.71	2.17	1.85	0.01	3.54	24.26								902.99	11.736	31.883	0.191	24.92	0.148	1849.12	62.782	7.857	0.073	1733.03	77.914	93.661	12.199	1616.14	81.904	831.168	167.777	1.513	0.199	2.239		0.00210317	0.000411111	0.000138402	4.09434	0.000212644	0.166667
Conch	2_3_3	2.1	aragonite	Mollusca	900	ICPMS	5.96	16.32	0.6	3.37	1.95	0.02	4.06	32.31								902.99	11.736	31.883	0.191	24.92	0.148	1849.12	62.782	7.857	0.073	1733.03	77.914	93.661	12.199	1616.14	81.904	831.168	167.777	1.513	0.199	2.239		0.00236508	0.000402963	0.000116959	6.35849	0.000224138	0.333333
Conch	2_3_1	-1.1	aragonite	Mollusca	900	ICPMS	5.47	11.18	0.73	1.57	1.85		5.89	20.43								902.99	11.736	31.883	0.191	24.92	0.148	1849.12	62.782	7.857	0.073	1733.03	77.914	93.661	12.199	1616.14	81.904	831.168	167.777	1.513	0.199	2.239		0.00217063	0.000276049	0.0001423	2.96226	0.000212644
Conch	2_4_1	-1.1	aragonite	Mollusca	2850	ICPMS	5.87	16.74	0.56	1.61	1.51	0.02	2.43	4.23								2856	53.733	31.657	0.11	24.86	0.134	2079.16	124.229	7.419	0.066	2097.07	111.495	41.772	7.617	1978.02	109.508	2758.28	316.255	0.675	0.123	0.999		0.00232937	0.000413333	0.000109162	3.03774	0.000173563	0.333333
Conch	2_4_3	-0.8	aragonite	Mollusca	2850	ICPMS	4.39	16.47	0.78	0.81	1.94	0.01	4.11	7.74								2856	53.733	31.657	0.11	24.86	0.134	2079.16	124.229	7.419	0.066	2097.07	111.495	41.772	7.617	1978.02	109.508	2758.28	316.255	0.675	0.123	0.999		0.00174206	0.000406667	0.000152047	1.5283	0.000222989	0.166667
Conch	2_4_4	-4.9	aragonite	Mollusca	2850	ICPMS	4.93	14.95	0.69	2.04	2.01		3.16	27.08								2856	53.733	31.657	0.11	24.86	0.134	2079.16	124.229	7.419	0.066	2097.07	111.495	41.772	7.617	1978.02	109.508	2758.28	316.255	0.675	0.123	0.999		0.00195635	0.000369136	0.000134503	3.84906	0.000231034
Conch	2_1_1	1.6	aragonite	Mollusca	400	VISTA			1.91		1.55		2.74		24.09							409.254	5.656	31.839	0.088	25.12	0.11	1770.14	107.547	8.091	0.03	1568.41	100.949	140.826	11.554	1415.9	92.923	420.093	45.529	2.277	0.187	3.371				0.00037232		0.000178161
Conch	2_1_2	1.3	aragonite	Mollusca	400	VISTA			0.65		1.49		2.26		26.08							409.254	5.656	31.839	0.088	25.12	0.11	1770.14	107.547	8.091	0.03	1568.41	100.949	140.826	11.554	1415.9	92.923	420.093	45.529	2.277	0.187	3.371				0.000126706		0.000171264
Conch	2_1_4	1.8	aragonite	Mollusca	400	VISTA			0.39		1.25		1.1		25.71							409.254	5.656	31.839	0.088	25.12	0.11	1770.14	107.547	8.091	0.03	1568.41	100.949	140.826	11.554	1415.9	92.923	420.093	45.529	2.277	0.187	3.371				7.60234e-05		0.000143678
Conch	2_2_1	-0.4	aragonite	Mollusca	600	VISTA			0.89		1.81		6.69		28.02							605.668	7.259	31.783	0.228	24.94	0.152	1797.5	141.756	7.996	0.072	1633.56	147.124	119.285	16.33	1498.6	144.485	560.971	137.063	1.928	0.263	2.853				0.000173489		0.000208046
Conch	2_2_2	-0.6	aragonite	Mollusca	600	VISTA			0.91		2.14		7.52		25.25							605.668	7.259	31.783	0.228	24.94	0.152	1797.5	141.756	7.996	0.072	1633.56	147.124	119.285	16.33	1498.6	144.485	560.971	137.063	1.928	0.263	2.853				0.000177388		0.000245977
Conch	2_2_3	1.3	aragonite	Mollusca	600	VISTA			1.02		2.27		9.01		27.13							605.668	7.259	31.783	0.228	24.94	0.152	1797.5	141.756	7.996	0.072	1633.56	147.124	119.285	16.33	1498.6	144.485	560.971	137.063	1.928	0.263	2.853				0.00019883		0.00026092
Conch	2_3_2	1	aragonite	Mollusca	900	VISTA			0.69		1.86		3.56		24.81							902.99	11.736	31.883	0.191	24.92	0.148	1849.12	62.782	7.857	0.073	1733.03	77.914	93.661	12.199	1616.14	81.904	831.168	167.777	1.513	0.199	2.239				0.000134503		0.000213793
Conch	2_3_3	2.1	aragonite	Mollusca	900	VISTA			0.58		1.97		3.53		28.4							902.99	11.736	31.883	0.191	24.92	0.148	1849.12	62.782	7.857	0.073	1733.03	77.914	93.661	12.199	1616.14	81.904	831.168	167.777	1.513	0.199	2.239				0.00011306		0.000226437
Conch	2_3_1	-1.1	aragonite	Mollusca	900	VISTA			0.68		1.85		5.08		26.65							902.99	11.736	31.883	0.191	24.92	0.148	1849.12	62.782	7.857	0.073	1733.03	77.914	93.661	12.199	1616.14	81.904	831.168	167.777	1.513	0.199	2.239				0.000132554		0.000212644
Conch	2_4_1	-1.1	aragonite	Mollusca	2850	VISTA			0.52		1.48		2.27		27.11							2856	53.733	31.657	0.11	24.86	0.134	2079.16	124.229	7.419	0.066	2097.07	111.495	41.772	7.617	1978.02	109.508	2758.28	316.255	0.675	0.123	0.999				0.000101365		0.000170115
Conch	2_4_3	-0.8	aragonite	Mollusca	2850	VISTA			0.76		1.95		3.74		25.35							2856	53.733	31.657	0.11	24.86	0.134	2079.16	124.229	7.419	0.066	2097.07	111.495	41.772	7.617	1978.02	109.508	2758.28	316.255	0.675	0.123	0.999				0.000148148		0.000224138
Conch	2_4_4	-4.9	aragonite	Mollusca	2850	VISTA			0.67		1.99		2.94		22.21							2856	53.733	31.657	0.11	24.86	0.134	2079.16	124.229	7.419	0.066	2097.07	111.495	41.772	7.617	1978.02	109.508	2758.28	316.255	0.675	0.123	0.999				0.000130604		0.000228736
Limpet	2_1_2		aragonite	Mollusca	400	ICPMS	4.76	18.6	1.36	0.67	1.8	0.01	5.78	78.5								409.254	5.656	31.839	0.088	25.12	0.11	1770.14	107.547	8.091	0.03	1568.41	100.949	140.826	11.554	1415.9	92.923	420.093	45.529	2.277	0.187	3.371		0.00188889	0.000459259	0.000265107	1.26415	0.000206897	0.166667
Limpet	2_1_4		aragonite	Mollusca	400	ICPMS	4.76	16.22	0.93	1.28	1.61	0	4.9	71.18								409.254	5.656	31.839	0.088	25.12	0.11	1770.14	107.547	8.091	0.03	1568.41	100.949	140.826	11.554	1415.9	92.923	420.093	45.529	2.277	0.187	3.371		0.00188889	0.000400494	0.000181287	2.41509	0.000185057	0
Limpet	2_1_6	24.4	aragonite	Mollusca	400	ICPMS	4.71	21.37	0.64	0.91	1.59	0.01	5.51	80.19								409.254	5.656	31.839	0.088	25.12	0.11	1770.14	107.547	8.091	0.03	1568.41	100.949	140.826	11.554	1415.9	92.923	420.093	45.529	2.277	0.187	3.371		0.00186905	0.000527654	0.000124756	1.71698	0.000182759	0.166667
Limpet	2_2_2		aragonite	Mollusca	600	ICPMS	5.03	18.27	0.66	1.66	1.47	0.02	10.41	46.66								605.668	7.259	31.783	0.228	24.94	0.152	1797.5	141.756	7.996	0.072	1633.56	147.124	119.285	16.33	1498.6	144.485	560.971	137.063	1.928	0.263	2.853		0.00199603	0.000451111	0.000128655	3.13208	0.000168966	0.333333
Limpet	2_2_6	27.5	aragonite	Mollusca	600	ICPMS	4.41		1.46	2.13	1.96	0.01	10.82	76.84								605.668	7.259	31.783	0.228	24.94	0.152	1797.5	141.756	7.996	0.072	1633.56	147.124	119.285	16.33	1498.6	144.485	560.971	137.063	1.928	0.263	2.853		0.00175		0.0002846	4.01887	0.000225287	0.166667
Limpet	2_2_7	14.5	aragonite	Mollusca	600	ICPMS	5.32	20.45	0.99	0.62	1.33	0	3.34	74.2								605.668	7.259	31.783	0.228	24.94	0.152	1797.5	141.756	7.996	0.072	1633.56	147.124	119.285	16.33	1498.6	144.485	560.971	137.063	1.928	0.263	2.853		0.00211111	0.000504938	0.000192982	1.16981	0.000152874	0
Limpet	2_3_2	36.2	aragonite	Mollusca	900	ICPMS			2.04	8.54		0.02	39.44									902.99	11.736	31.883	0.191	24.92	0.148	1849.12	62.782	7.857	0.073	1733.03	77.914	93.661	12.199	1616.14	81.904	831.168	167.777	1.513	0.199	2.239				0.000397661	16.1132		0.333333
Limpet	2_3_4	34.9	aragonite	Mollusca	900	ICPMS	4.87	13.67	1.17	0.8	1.64	0.02	4.8	48.9								902.99	11.736	31.883	0.191	24.92	0.148	1849.12	62.782	7.857	0.073	1733.03	77.914	93.661	12.199	1616.14	81.904	831.168	167.777	1.513	0.199	2.239		0.00193254	0.000337531	0.00022807	1.50943	0.000188506	0.333333
Limpet	2_3_7	29	aragonite	Mollusca	900	ICPMS	4.51	16.87	1.05	1.31	1.58	0.01	3.82	33.71								902.99	11.736	31.883	0.191	24.92	0.148	1849.12	62.782	7.857	0.073	1733.03	77.914	93.661	12.199	1616.14	81.904	831.168	167.777	1.513	0.199	2.239		0.00178968	0.000416543	0.000204678	2.4717	0.000181609	0.166667
Limpet	2_4_4	26.9	aragonite	Mollusca	2850	ICPMS	4.83	11.91	1.06	3.39	1.45	0	3.51	33.31								2856	53.733	31.657	0.11	24.86	0.134	2079.16	124.229	7.419	0.066	2097.07	111.495	41.772	7.617	1978.02	109.508	2758.28	316.255	0.675	0.123	0.999		0.00191667	0.000294074	0.000206628	6.39623	0.000166667	0
Limpet	2_4_5	11.5	aragonite	Mollusca	2850	ICPMS	5.53	11.85	0.96	3.65	1.38	0.02	3.77	43.28								2856	53.733	31.657	0.11	24.86	0.134	2079.16	124.229	7.419	0.066	2097.07	111.495	41.772	7.617	1978.02	109.508	2758.28	316.255	0.675	0.123	0.999		0.00219444	0.000292593	0.000187135	6.88679	0.000158621	0.333333
Limpet	2_1_2		aragonite	Mollusca	400	VISTA			1.37		1.82		4.74		25.45							409.254	5.656	31.839	0.088	25.12	0.11	1770.14	107.547	8.091	0.03	1568.41	100.949	140.826	11.554	1415.9	92.923	420.093	45.529	2.277	0.187	3.371				0.000267057		0.000209195
Limpet	2_1_4		aragonite	Mollusca	400	VISTA			0.93		1.63		4.58		22.36							409.254	5.656	31.839	0.088	25.12	0.11	1770.14	107.547	8.091	0.03	1568.41	100.949	140.826	11.554	1415.9	92.923	420.093	45.529	2.277	0.187	3.371				0.000181287		0.000187356
Limpet	2_1_6	24.4	aragonite	Mollusca	400	VISTA			0.61		1.61		5.2		25.9							409.254	5.656	31.839	0.088	25.12	0.11	1770.14	107.547	8.091	0.03	1568.41	100.949	140.826	11.554	1415.9	92.923	420.093	45.529	2.277	0.187	3.371				0.000118908		0.000185057
Limpet	2_2_2		aragonite	Mollusca	600	VISTA			0.63		1.47				24.87							605.668	7.259	31.783	0.228	24.94	0.152	1797.5	141.756	7.996	0.072	1633.56	147.124	119.285	16.33	1498.6	144.485	560.971	137.063	1.928	0.263	2.853				0.000122807		0.000168966
Limpet	2_2_6	27.5	aragonite	Mollusca	600	VISTA			1.47		1.93				23.97							605.668	7.259	31.783	0.228	24.94	0.152	1797.5	141.756	7.996	0.072	1633.56	147.124	119.285	16.33	1498.6	144.485	560.971	137.063	1.928	0.263	2.853				0.00028655		0.000221839
Limpet	2_2_7	14.5	aragonite	Mollusca	600	VISTA			0.98		1.33		3.35		19.05							605.668	7.259	31.783	0.228	24.94	0.152	1797.5	141.756	7.996	0.072	1633.56	147.124	119.285	16.33	1498.6	144.485	560.971	137.063	1.928	0.263	2.853				0.000191033		0.000152874
Limpet	2_3_2	36.2	aragonite	Mollusca	900	VISTA			2.01						21.24							902.99	11.736	31.883	0.191	24.92	0.148	1849.12	62.782	7.857	0.073	1733.03	77.914	93.661	12.199	1616.14	81.904	831.168	167.777	1.513	0.199	2.239				0.000391813
Limpet	2_3_4	34.9	aragonite	Mollusca	900	VISTA			1.14		1.61		4.15		21.26							902.99	11.736	31.883	0.191	24.92	0.148	1849.12	62.782	7.857	0.073	1733.03	77.914	93.661	12.199	1616.14	81.904	831.168	167.777	1.513	0.199	2.239				0.000222222		0.000185057
Limpet	2_3_7	29	aragonite	Mollusca	900	VISTA			1.02		1.57		3.78		19.88							902.99	11.736	31.883	0.191	24.92	0.148	1849.12	62.782	7.857	0.073	1733.03	77.914	93.661	12.199	1616.14	81.904	831.168	167.777	1.513	0.199	2.239				0.00019883		0.00018046
Limpet	2_4_4	26.9	aragonite	Mollusca	2850	VISTA			1.04		1.43		3.2		22.18							2856	53.733	31.657	0.11	24.86	0.134	2079.16	124.229	7.419	0.066	2097.07	111.495	41.772	7.617	1978.02	109.508	2758.28	316.255	0.675	0.123	0.999				0.000202729		0.000164368
Limpet	2_4_5	11.5	aragonite	Mollusca	2850	VISTA			0.93		1.37		3.81		21.37							2856	53.733	31.657	0.11	24.86	0.134	2079.16	124.229	7.419	0.066	2097.07	111.495	41.772	7.617	1978.02	109.508	2758.28	316.255	0.675	0.123	0.999				0.000181287		0.000157471
Periwinkle	2_1_11	7.3	low-Mg calcite	Mollusca	400	ICPMS	15.43	2.29	2.11	15.54		0	1.43	19.44								409.254	5.656	31.839	0.088	25.12	0.11	1770.14	107.547	8.091	0.03	1568.41	100.949	140.826	11.554	1415.9	92.923	420.093	45.529	2.277	0.187	3.371		0.00612302	5.65432e-05	0.000411306	29.3208		0
Periwinkle	2_1_4	3.6	low-Mg calcite	Mollusca	400	ICPMS	20.55	2.69	5.88	6.99	1.14	0	1.38	5.08								409.254	5.656	31.839	0.088	25.12	0.11	1770.14	107.547	8.091	0.03	1568.41	100.949	140.826	11.554	1415.9	92.923	420.093	45.529	2.277	0.187	3.371		0.00815476	6.64198e-05	0.0011462	13.1887	0.000131034	0
Periwinkle	2_1_6	5	low-Mg calcite	Mollusca	400	ICPMS	15.22	1.57	5.1	7.79	1.07	0	0.85	4.18								409.254	5.656	31.839	0.088	25.12	0.11	1770.14	107.547	8.091	0.03	1568.41	100.949	140.826	11.554	1415.9	92.923	420.093	45.529	2.277	0.187	3.371		0.00603968	3.87654e-05	0.000994152	14.6981	0.000122989	0
Periwinkle	2_2_1	2.7	low-Mg calcite	Mollusca	600	ICPMS	10.41	3.33	3.14		1.36	0.01		16.91								605.668	7.259	31.783	0.228	24.94	0.152	1797.5	141.756	7.996	0.072	1633.56	147.124	119.285	16.33	1498.6	144.485	560.971	137.063	1.928	0.263	2.853		0.00413095	8.22222e-05	0.000612086		0.000156322	0.166667
Periwinkle	2_2_2		low-Mg calcite	Mollusca	600	ICPMS	12.25	1.95	3.58	1.5	1.03	0	2.16	5.95								605.668	7.259	31.783	0.228	24.94	0.152	1797.5	141.756	7.996	0.072	1633.56	147.124	119.285	16.33	1498.6	144.485	560.971	137.063	1.928	0.263	2.853		0.00486111	4.81481e-05	0.000697856	2.83019	0.000118391	0
Periwinkle	2_2_3	-0.3	low-Mg calcite	Mollusca	600	ICPMS	8.23	2.81	1.7	2.94	1.26	0		7.16								605.668	7.259	31.783	0.228	24.94	0.152	1797.5	141.756	7.996	0.072	1633.56	147.124	119.285	16.33	1498.6	144.485	560.971	137.063	1.928	0.263	2.853		0.00326587	6.93827e-05	0.000331384	5.54717	0.000144828	0
Periwinkle	2_3_5	1.1	low-Mg calcite	Mollusca	900	ICPMS	15.09	3.53	3.82	11.66	1.12	0	1.52	2.11								902.99	11.736	31.883	0.191	24.92	0.148	1849.12	62.782	7.857	0.073	1733.03	77.914	93.661	12.199	1616.14	81.904	831.168	167.777	1.513	0.199	2.239		0.0059881	8.71605e-05	0.000744639	22	0.000128736	0
Periwinkle	2_3_8	2.8	low-Mg calcite	Mollusca	900	ICPMS	12.45	4.72	4.9	1.57	1.22		0.93	12.82								902.99	11.736	31.883	0.191	24.92	0.148	1849.12	62.782	7.857	0.073	1733.03	77.914	93.661	12.199	1616.14	81.904	831.168	167.777	1.513	0.199	2.239		0.00494048	0.000116543	0.000955166	2.96226	0.00014023
Periwinkle	2_3_9	1.8	low-Mg calcite	Mollusca	900	ICPMS	24.19	1.4	5.17	2.59	1.02	0	1.19	6.31								902.99	11.736	31.883	0.191	24.92	0.148	1849.12	62.782	7.857	0.073	1733.03	77.914	93.661	12.199	1616.14	81.904	831.168	167.777	1.513	0.199	2.239		0.00959921	3.45679e-05	0.0010078	4.88679	0.000117241	0
Periwinkle	2_4_x	1.2	low-Mg calcite	Mollusca	2850	ICPMS	14.8	3.27	3.44	4.83	1.1	0	1.49	6.44								2856	53.733	31.657	0.11	24.86	0.134	2079.16	124.229	7.419	0.066	2097.07	111.495	41.772	7.617	1978.02	109.508	2758.28	316.255	0.675	0.123	0.999		0.00587302	8.07407e-05	0.000670565	9.11321	0.000126437	0
Periwinkle	2_4_x	0	low-Mg calcite	Mollusca	2850	ICPMS	13.82	3.51	6.63	2.22	1.19	0.01	1.57	12.91								2856	53.733	31.657	0.11	24.86	0.134	2079.16	124.229	7.419	0.066	2097.07	111.495	41.772	7.617	1978.02	109.508	2758.28	316.255	0.675	0.123	0.999		0.00548413	8.66667e-05	0.0012924	4.18868	0.000136782	0.166667
Periwinkle	2_4_x	0.9	low-Mg calcite	Mollusca	2850	ICPMS	11.72	3.59	2.34	19.84	1.37	0.01	2.83	4.81								2856	53.733	31.657	0.11	24.86	0.134	2079.16	124.229	7.419	0.066	2097.07	111.495	41.772	7.617	1978.02	109.508	2758.28	316.255	0.675	0.123	0.999		0.00465079	8.8642e-05	0.00045614	37.434	0.000157471	0.166667
Periwinkle	2_1_11	7.3	low-Mg calcite	Mollusca	400	VISTA			2.03	16.7			1.42		19.2							409.254	5.656	31.839	0.088	25.12	0.11	1770.14	107.547	8.091	0.03	1568.41	100.949	140.826	11.554	1415.9	92.923	420.093	45.529	2.277	0.187	3.371				0.000395712	31.5094
Periwinkle	2_1_4	3.6	low-Mg calcite	Mollusca	400	VISTA			5.83	12.25	1.12		1.35		14.09							409.254	5.656	31.839	0.088	25.12	0.11	1770.14	107.547	8.091	0.03	1568.41	100.949	140.826	11.554	1415.9	92.923	420.093	45.529	2.277	0.187	3.371				0.00113645	23.1132	0.000128736
Periwinkle	2_1_6	5	low-Mg calcite	Mollusca	400	VISTA			4.92	4.13	1.03		0.87		11.94							409.254	5.656	31.839	0.088	25.12	0.11	1770.14	107.547	8.091	0.03	1568.41	100.949	140.826	11.554	1415.9	92.923	420.093	45.529	2.277	0.187	3.371				0.000959064	7.79245	0.000118391
Periwinkle	2_2_1	2.7	low-Mg calcite	Mollusca	600	VISTA			3.03	1.74	1.33				21.41							605.668	7.259	31.783	0.228	24.94	0.152	1797.5	141.756	7.996	0.072	1633.56	147.124	119.285	16.33	1498.6	144.485	560.971	137.063	1.928	0.263	2.853				0.000590643	3.28302	0.000152874
Periwinkle	2_2_2		low-Mg calcite	Mollusca	600	VISTA			3.49	3.11	0.99		2.08		16.58							605.668	7.259	31.783	0.228	24.94	0.152	1797.5	141.756	7.996	0.072	1633.56	147.124	119.285	16.33	1498.6	144.485	560.971	137.063	1.928	0.263	2.853				0.000680312	5.86792	0.000113793
Periwinkle	2_2_3	-0.3	low-Mg calcite	Mollusca	600	VISTA			1.66	6.2	1.22				19.79							605.668	7.259	31.783	0.228	24.94	0.152	1797.5	141.756	7.996	0.072	1633.56	147.124	119.285	16.33	1498.6	144.485	560.971	137.063	1.928	0.263	2.853				0.000323587	11.6981	0.00014023
Periwinkle	2_3_5	1.1	low-Mg calcite	Mollusca	900	VISTA			3.87		1.1		1.53		19.88							902.99	11.736	31.883	0.191	24.92	0.148	1849.12	62.782	7.857	0.073	1733.03	77.914	93.661	12.199	1616.14	81.904	831.168	167.777	1.513	0.199	2.239				0.000754386		0.000126437
Periwinkle	2_3_8	2.8	low-Mg calcite	Mollusca	900	VISTA			4.86	3.75	1.21		1.03		13.84							902.99	11.736	31.883	0.191	24.92	0.148	1849.12	62.782	7.857	0.073	1733.03	77.914	93.661	12.199	1616.14	81.904	831.168	167.777	1.513	0.199	2.239				0.000947368	7.07547	0.00013908
Periwinkle	2_3_9	1.8	low-Mg calcite	Mollusca	900	VISTA			5.17	8.65	1.01		1.34		13.87							902.99	11.736	31.883	0.191	24.92	0.148	1849.12	62.782	7.857	0.073	1733.03	77.914	93.661	12.199	1616.14	81.904	831.168	167.777	1.513	0.199	2.239				0.0010078	16.3208	0.000116092
Periwinkle	2_4_x	1.2	low-Mg calcite	Mollusca	2850	VISTA			3.37	6.58	1.07		1.51		17.49							2856	53.733	31.657	0.11	24.86	0.134	2079.16	124.229	7.419	0.066	2097.07	111.495	41.772	7.617	1978.02	109.508	2758.28	316.255	0.675	0.123	0.999				0.00065692	12.4151	0.000122989
Periwinkle	2_4_x	0	low-Mg calcite	Mollusca	2850	VISTA			6.56	1.69	1.14		1.35		15.51							2856	53.733	31.657	0.11	24.86	0.134	2079.16	124.229	7.419	0.066	2097.07	111.495	41.772	7.617	1978.02	109.508	2758.28	316.255	0.675	0.123	0.999				0.00127875	3.18868	0.000131034
Periwinkle	2_4_x	0.9	low-Mg calcite	Mollusca	2850	VISTA			2.3	5.02	1.35		2.72		17.32							2856	53.733	31.657	0.11	24.86	0.134	2079.16	124.229	7.419	0.066	2097.07	111.495	41.772	7.617	1978.02	109.508	2758.28	316.255	0.675	0.123	0.999				0.000448343	9.4717	0.000155172
Whelk	2_1_2	4.5	mixed mineralogy	Mollusca	400	ICPMS	5.46	12.04	0.82	2.96	2.25	0.02	1.39	60.77								409.254	5.656	31.839	0.088	25.12	0.11	1770.14	107.547	8.091	0.03	1568.41	100.949	140.826	11.554	1415.9	92.923	420.093	45.529	2.277	0.187	3.371		0.00216667	0.000297284	0.000159844	5.58491	0.000258621	0.333333
Whelk	2_1_4	3.7	mixed mineralogy	Mollusca	400	ICPMS	6.29	15.81	1.47	1.11	1.86	0.07	1.9	67.95								409.254	5.656	31.839	0.088	25.12	0.11	1770.14	107.547	8.091	0.03	1568.41	100.949	140.826	11.554	1415.9	92.923	420.093	45.529	2.277	0.187	3.371		0.00249603	0.00039037	0.00028655	2.09434	0.000213793	1.16667
Whelk	2_1_5	1.5	mixed mineralogy	Mollusca	400	ICPMS	5.21	17.51	0.85	5.66	2.27	0.44	1.29	64.69								409.254	5.656	31.839	0.088	25.12	0.11	1770.14	107.547	8.091	0.03	1568.41	100.949	140.826	11.554	1415.9	92.923	420.093	45.529	2.277	0.187	3.371		0.00206746	0.000432346	0.000165692	10.6792	0.00026092	7.33333
Whelk	2_2_2	-0.3	mixed mineralogy	Mollusca	600	ICPMS	5.11	18.77	1.45	3.78	2.38	0.04	18.37	86.84								605.668	7.259	31.783	0.228	24.94	0.152	1797.5	141.756	7.996	0.072	1633.56	147.124	119.285	16.33	1498.6	144.485	560.971	137.063	1.928	0.263	2.853		0.00202778	0.000463457	0.000282651	7.13208	0.000273563	0.666667
Whelk	2_2_3	-0.1	mixed mineralogy	Mollusca	600	ICPMS	4.7	20	1.66	5.41	2.03		12.3	62.83								605.668	7.259	31.783	0.228	24.94	0.152	1797.5	141.756	7.996	0.072	1633.56	147.124	119.285	16.33	1498.6	144.485	560.971	137.063	1.928	0.263	2.853		0.00186508	0.000493827	0.000323587	10.2075	0.000233333	0
Whelk	2_2_4	1.4	mixed mineralogy	Mollusca	600	ICPMS	5.64	21.37	0.86	2.65	1.92	0.03	12.45	56.08								605.668	7.259	31.783	0.228	24.94	0.152	1797.5	141.756	7.996	0.072	1633.56	147.124	119.285	16.33	1498.6	144.485	560.971	137.063	1.928	0.263	2.853		0.0022381	0.000527654	0.000167641	5	0.00022069	0.5
Whelk	2_3_3	0.1	mixed mineralogy	Mollusca	900	ICPMS	6.57	15.9	0.79	1.57	2.18	0.04	1.92	110.65								902.99	11.736	31.883	0.191	24.92	0.148	1849.12	62.782	7.857	0.073	1733.03	77.914	93.661	12.199	1616.14	81.904	831.168	167.777	1.513	0.199	2.239		0.00260714	0.000392593	0.000153996	2.96226	0.000250575	0.666667
Whelk	2_3_5	0.9	mixed mineralogy	Mollusca	900	ICPMS	6.95	12.95	1.85	1.67	2.01	0.02	2.8	114.21								902.99	11.736	31.883	0.191	24.92	0.148	1849.12	62.782	7.857	0.073	1733.03	77.914	93.661	12.199	1616.14	81.904	831.168	167.777	1.513	0.199	2.239		0.00275794	0.000319753	0.000360624	3.15094	0.000231034
Whelk	2_3_11	0.8	mixed mineralogy	Mollusca	900	ICPMS	4.29	14.62	0.5	1.44	2.06	1.16	1.32	36.01								902.99	11.736	31.883	0.191	24.92	0.148	1849.12	62.782	7.857	0.073	1733.03	77.914	93.661	12.199	1616.14	81.904	831.168	167.777	1.513	0.199	2.239		0.00170238	0.000360988	9.74659e-05	2.71698	0.000236782	19.3333
Whelk	2_4_6	-0.2	mixed mineralogy	Mollusca	2850	ICPMS	4.11	13.4	0.51	1.71	2.21	0	0.98	23.91								2856	53.733	31.657	0.11	24.86	0.134	2079.16	124.229	7.419	0.066	2097.07	111.495	41.772	7.617	1978.02	109.508	2758.28	316.255	0.675	0.123	0.999		0.00163095	0.000330864	9.94152e-05	3.22642	0.000254023	0
Whelk	2_4_7		mixed mineralogy	Mollusca	2850	ICPMS	5.19	14.35	0.59	10.47	1.88	0.14	2.13	43.31								2856	53.733	31.657	0.11	24.86	0.134	2079.16	124.229	7.419	0.066	2097.07	111.495	41.772	7.617	1978.02	109.508	2758.28	316.255	0.675	0.123	0.999		0.00205952	0.000354321	0.00011501	19.7547	0.000216092	2.33333
Whelk	2_4_9	-0.7	mixed mineralogy	Mollusca	2850	ICPMS	5.69	14.76	0.41	39.85	1.62	0	1.13	31.66								2856	53.733	31.657	0.11	24.86	0.134	2079.16	124.229	7.419	0.066	2097.07	111.495	41.772	7.617	1978.02	109.508	2758.28	316.255	0.675	0.123	0.999		0.00225794	0.000364444	7.9922e-05	75.1887	0.000186207	0
Whelk	2_1_2	4.5	mixed mineralogy	Mollusca	400	VISTA			0.8		2.26		1.54		22.92							409.254	5.656	31.839	0.088	25.12	0.11	1770.14	107.547	8.091	0.03	1568.41	100.949	140.826	11.554	1415.9	92.923	420.093	45.529	2.277	0.187	3.371				0.000155945		0.00025977
Whelk	2_1_4	3.7	mixed mineralogy	Mollusca	400	VISTA			1.46		1.84		2.07		22.49							409.254	5.656	31.839	0.088	25.12	0.11	1770.14	107.547	8.091	0.03	1568.41	100.949	140.826	11.554	1415.9	92.923	420.093	45.529	2.277	0.187	3.371				0.0002846		0.000211494
Whelk	2_1_5	1.5	mixed mineralogy	Mollusca	400	VISTA			0.87		2.31		1.54		22.63							409.254	5.656	31.839	0.088	25.12	0.11	1770.14	107.547	8.091	0.03	1568.41	100.949	140.826	11.554	1415.9	92.923	420.093	45.529	2.277	0.187	3.371				0.000169591		0.000265517
Whelk	2_2_2	-0.3	mixed mineralogy	Mollusca	600	VISTA			1.47		2.41		17.28		24.34							605.668	7.259	31.783	0.228	24.94	0.152	1797.5	141.756	7.996	0.072	1633.56	147.124	119.285	16.33	1498.6	144.485	560.971	137.063	1.928	0.263	2.853				0.00028655		0.000277011
Whelk	2_2_3	-0.1	mixed mineralogy	Mollusca	600	VISTA			1.62		2.07		11.18		24.22							605.668	7.259	31.783	0.228	24.94	0.152	1797.5	141.756	7.996	0.072	1633.56	147.124	119.285	16.33	1498.6	144.485	560.971	137.063	1.928	0.263	2.853				0.000315789		0.000237931
Whelk	2_2_4	1.4	mixed mineralogy	Mollusca	600	VISTA			0.84		1.94		11.84		25.48							605.668	7.259	31.783	0.228	24.94	0.152	1797.5	141.756	7.996	0.072	1633.56	147.124	119.285	16.33	1498.6	144.485	560.971	137.063	1.928	0.263	2.853				0.000163743		0.000222989
Whelk	2_3_3	0.1	mixed mineralogy	Mollusca	900	VISTA			0.76		2.21		2.07		23.83							902.99	11.736	31.883	0.191	24.92	0.148	1849.12	62.782	7.857	0.073	1733.03	77.914	93.661	12.199	1616.14	81.904	831.168	167.777	1.513	0.199	2.239				0.000148148		0.000254023
Whelk	2_3_5	0.9	mixed mineralogy	Mollusca	900	VISTA			1.82		1.99		13.78		21.18							902.99	11.736	31.883	0.191	24.92	0.148	1849.12	62.782	7.857	0.073	1733.03	77.914	93.661	12.199	1616.14	81.904	831.168	167.777	1.513	0.199	2.239				0.000354776		0.000228736
Whelk	2_3_11	0.8	mixed mineralogy	Mollusca	900	VISTA			0.49		2.09		1.34		23.12							902.99	11.736	31.883	0.191	24.92	0.148	1849.12	62.782	7.857	0.073	1733.03	77.914	93.661	12.199	1616.14	81.904	831.168	167.777	1.513	0.199	2.239				9.55166e-05		0.00024023
Whelk	2_4_6	-0.2	mixed mineralogy	Mollusca	2850	VISTA			0.5		2.2		1.17		21.53							2856	53.733	31.657	0.11	24.86	0.134	2079.16	124.229	7.419	0.066	2097.07	111.495	41.772	7.617	1978.02	109.508	2758.28	316.255	0.675	0.123	0.999				9.74659e-05		0.000252874
Whelk	2_4_7		mixed mineralogy	Mollusca	2850	VISTA			0.57		1.82		2.04		21.3							2856	53.733	31.657	0.11	24.86	0.134	2079.16	124.229	7.419	0.066	2097.07	111.495	41.772	7.617	1978.02	109.508	2758.28	316.255	0.675	0.123	0.999				0.000111111		0.000209195
Whelk	2_4_9	-0.7	mixed mineralogy	Mollusca	2850	VISTA			0.41		1.6		1.29		25.61							2856	53.733	31.657	0.11	24.86	0.134	2079.16	124.229	7.419	0.066	2097.07	111.495	41.772	7.617	1978.02	109.508	2758.28	316.255	0.675	0.123	0.999				7.9922e-05		0.000183908
Coralline Red Algae	3_1_1		high-Mg calcite	Rhodophyte	400	ICPMS	46.5	499.11		64.16	3.18		27.2	141.27		39.94	0.12					409.254	5.656	31.756	0.207	25.04	0.055	2008.23	56.49	8.194	0.032	1737.71	50.347	192.822	13.545	1534.89	47.38	358.771	31.878	3.118	0.221	4.615		0.0184524	0.0123237		121.057	0.000365517
Coralline Red Algae	3_1_11	10.8	high-Mg calcite	Rhodophyte	400	ICPMS	41.75	424.98		27.98	3.1	0.6	20.54	128.59		35.07		9.33	0.12	1.14	0.13	409.254	5.656	31.756	0.207	25.04	0.055	2008.23	56.49	8.194	0.032	1737.71	50.347	192.822	13.545	1534.89	47.38	358.771	31.878	3.118	0.221	4.615		0.0165675	0.0104933		52.7925	0.000356322	10
Coralline Red Algae	3_1_2		high-Mg calcite	Rhodophyte	400	ICPMS	44.07	435.86		42.42	3.17	1.11	32.98	149.49		32.68	0.22	9.1	0.09	0.91	0.11	409.254	5.656	31.756	0.207	25.04	0.055	2008.23	56.49	8.194	0.032	1737.71	50.347	192.822	13.545	1534.89	47.38	358.771	31.878	3.118	0.221	4.615		0.0174881	0.010762		80.0377	0.000364368	18.5
Coralline Red Algae	3_2_10	26.3	high-Mg calcite	Rhodophyte	600	ICPMS	47.86	428.75		55.61	3.08	2		126.72		34.57		9.28	0.11	1.23	0.16	605.668	7.259	31.733	0.118	24.96	0.152	1986.63	127.329	8.053	0.06	1786.07	100.706	148.133	25.858	1623.23	82.961	526.252	67.866	2.395	0.42	3.545		0.0189921	0.0105864		104.925	0.000354023	33.3333
Coralline Red Algae	3_2_4	10	high-Mg calcite	Rhodophyte	600	ICPMS	43.7	440.3		90.45	3.02	1.8		162.14								605.668	7.259	31.733	0.118	24.96	0.152	1986.63	127.329	8.053	0.06	1786.07	100.706	148.133	25.858	1623.23	82.961	526.252	67.866	2.395	0.42	3.545		0.0173413	0.0108716		170.66	0.000347126	30
Coralline Red Algae	3_2_9	22.4	high-Mg calcite	Rhodophyte	600	ICPMS	49.8	469.01		70.31	3.24	2.21		122.29		36.92		9.59	0.18	1.54	0.22	605.668	7.259	31.733	0.118	24.96	0.152	1986.63	127.329	8.053	0.06	1786.07	100.706	148.133	25.858	1623.23	82.961	526.252	67.866	2.395	0.42	3.545		0.0197619	0.0115805		132.66	0.000372414	36.8333
Coralline Red Algae	3_3_11		high-Mg calcite	Rhodophyte	900	ICPMS	51.68	462.33		47.97	3.29	1.26	31.2	117.2		30.62	0.15	8.94	0.07	1.03	0.09	902.99	11.736	31.543	0.155	25.08	0.164	2043.55	53.209	7.906	0.029	1902.53	45.911	113.784	7.942	1766.39	40.952	802.18	48.374	1.843	0.129	2.727		0.0205079	0.0114156		90.5094	0.000378161	21
Coralline Red Algae	3_3_2	5	high-Mg calcite	Rhodophyte	900	ICPMS	39.8	515.72		42.38	2.82	0.6	21.89	143.6		41.64	0.47					902.99	11.736	31.543	0.155	25.08	0.164	2043.55	53.209	7.906	0.029	1902.53	45.911	113.784	7.942	1766.39	40.952	802.18	48.374	1.843	0.129	2.727		0.0157937	0.0127338		79.9623	0.000324138	10
Coralline Red Algae	3_3_9	17	high-Mg calcite	Rhodophyte	900	ICPMS	47.21	417.03		70.56	3.11	1.2	38.33	128.31		32.74		9.1	0.09	1.19	0.1	902.99	11.736	31.543	0.155	25.08	0.164	2043.55	53.209	7.906	0.029	1902.53	45.911	113.784	7.942	1766.39	40.952	802.18	48.374	1.843	0.129	2.727		0.0187341	0.010297		133.132	0.000357471	20
Coralline Red Algae	3_4_12		high-Mg calcite	Rhodophyte	2850	ICPMS	39.65	339.65		92.59	3	1.56	20.14	162.39		24.7	0.42	8.55	0.06	1.06	0.08	2856	53.733	31.781	0.258	24.88	0.13	2353.72	37.017	7.494	0.022	2350.14	33.21	55.398	3.055	2222.16	32.121	2593.45	106.082	0.895	0.05	1.325		0.0157341	0.00838642		174.698	0.000344828	26
Coralline Red Algae	3_4_4	1.3	high-Mg calcite	Rhodophyte	2850	ICPMS	45.51	346.35		131.36	3.61	1.7	23.94	157.2		24.47	0.35	8.54	0.07	1.05	0.08	2856	53.733	31.781	0.258	24.88	0.13	2353.72	37.017	7.494	0.022	2350.14	33.21	55.398	3.055	2222.16	32.121	2593.45	106.082	0.895	0.05	1.325		0.0180595	0.00855185		247.849	0.000414943	28.3333
Coralline Red Algae	3_4_5		high-Mg calcite	Rhodophyte	2850	ICPMS	47.2	325.92		119.24	3.34	1.05	23.96	148.34		26.2	0.59	8.65	0.06	1.16	0.08	2856	53.733	31.781	0.258	24.88	0.13	2353.72	37.017	7.494	0.022	2350.14	33.21	55.398	3.055	2222.16	32.121	2593.45	106.082	0.895	0.05	1.325		0.0187302	0.00804741		224.981	0.000383908	17.5
Coralline Red Algae	3_1_1		high-Mg calcite	Rhodophyte	400	VISTA			277.27	65.03	3.31		21.58		16.71	39.94	0.12					409.254	5.656	31.756	0.207	25.04	0.055	2008.23	56.49	8.194	0.032	1737.71	50.347	192.822	13.545	1534.89	47.38	358.771	31.878	3.118	0.221	4.615				0.0540487	122.698	0.00038046
Coralline Red Algae	3_1_11	10.8	high-Mg calcite	Rhodophyte	400	VISTA			271.3	31.71	3.18		17.22		14.91	35.07		9.33	0.12	1.14	0.13	409.254	5.656	31.756	0.207	25.04	0.055	2008.23	56.49	8.194	0.032	1737.71	50.347	192.822	13.545	1534.89	47.38	358.771	31.878	3.118	0.221	4.615				0.052885	59.8302	0.000365517
Coralline Red Algae	3_1_2		high-Mg calcite	Rhodophyte	400	VISTA			249.46	43.76	3.29		26.6		15.83	32.68	0.22	9.1	0.09	0.91	0.11	409.254	5.656	31.756	0.207	25.04	0.055	2008.23	56.49	8.194	0.032	1737.71	50.347	192.822	13.545	1534.89	47.38	358.771	31.878	3.118	0.221	4.615				0.0486277	82.566	0.000378161
Coralline Red Algae	3_2_10	26.3	high-Mg calcite	Rhodophyte	600	VISTA			276.39	61.97	3.2				14.75	34.57		9.28	0.11	1.23	0.16	605.668	7.259	31.733	0.118	24.96	0.152	1986.63	127.329	8.053	0.06	1786.07	100.706	148.133	25.858	1623.23	82.961	526.252	67.866	2.395	0.42	3.545				0.0538772	116.925	0.000367816
Coralline Red Algae	3_2_4	10	high-Mg calcite	Rhodophyte	600	VISTA			268.28	93.89	3.16				15.75							605.668	7.259	31.733	0.118	24.96	0.152	1986.63	127.329	8.053	0.06	1786.07	100.706	148.133	25.858	1623.23	82.961	526.252	67.866	2.395	0.42	3.545				0.0522963	177.151	0.000363218
Coralline Red Algae	3_2_9	22.4	high-Mg calcite	Rhodophyte	600	VISTA			277.52	74.36	3.47				17.38	36.92		9.59	0.18	1.54	0.22	605.668	7.259	31.733	0.118	24.96	0.152	1986.63	127.329	8.053	0.06	1786.07	100.706	148.133	25.858	1623.23	82.961	526.252	67.866	2.395	0.42	3.545				0.0540975	140.302	0.000398851
Coralline Red Algae	3_3_11		high-Mg calcite	Rhodophyte	900	VISTA			266.17	51.33	3.41		24.44		16.94	30.62	0.15	8.94	0.07	1.03	0.09	902.99	11.736	31.543	0.155	25.08	0.164	2043.55	53.209	7.906	0.029	1902.53	45.911	113.784	7.942	1766.39	40.952	802.18	48.374	1.843	0.129	2.727				0.051885	96.8491	0.000391954
Coralline Red Algae	3_3_2	5	high-Mg calcite	Rhodophyte	900	VISTA			270.53	45.7	2.91		17.63		14.79	41.64	0.47					902.99	11.736	31.543	0.155	25.08	0.164	2043.55	53.209	7.906	0.029	1902.53	45.911	113.784	7.942	1766.39	40.952	802.18	48.374	1.843	0.129	2.727				0.0527349	86.2264	0.000334483
Coralline Red Algae	3_3_9	17	high-Mg calcite	Rhodophyte	900	VISTA			255.85	78.94	3.21		28.99		15.7	32.74		9.1	0.09	1.19	0.1	902.99	11.736	31.543	0.155	25.08	0.164	2043.55	53.209	7.906	0.029	1902.53	45.911	113.784	7.942	1766.39	40.952	802.18	48.374	1.843	0.129	2.727				0.0498733	148.943	0.000368966
Coralline Red Algae	3_4_12		high-Mg calcite	Rhodophyte	2850	VISTA			242.95	138.82	3.12		20.39		13.04	24.7	0.42	8.55	0.06	1.06	0.08	2856	53.733	31.781	0.258	24.88	0.13	2353.72	37.017	7.494	0.022	2350.14	33.21	55.398	3.055	2222.16	32.121	2593.45	106.082	0.895	0.05	1.325				0.0473587	261.925	0.000358621
Coralline Red Algae	3_4_4	1.3	high-Mg calcite	Rhodophyte	2850	VISTA			251.78	140.42	3.77		22.57		14.3	24.47	0.35	8.54	0.07	1.05	0.08	2856	53.733	31.781	0.258	24.88	0.13	2353.72	37.017	7.494	0.022	2350.14	33.21	55.398	3.055	2222.16	32.121	2593.45	106.082	0.895	0.05	1.325				0.0490799	264.943	0.000433333
Coralline Red Algae	3_4_5		high-Mg calcite	Rhodophyte	2850	VISTA			265.54	127.34	3.49		20.75		14.95	26.2	0.59	8.65	0.06	1.16	0.08	2856	53.733	31.781	0.258	24.88	0.13	2353.72	37.017	7.494	0.022	2350.14	33.21	55.398	3.055	2222.16	32.121	2593.45	106.082	0.895	0.05	1.325				0.0517622	240.264	0.000401149
Halimeda Green Algae	3_1_1	38.1	aragonite	Chlorophyte	400	VISTA			6.95	0.22	10.48		24.94		12.12							409.254	5.656	31.756	0.207	25.04	0.055	2008.23	56.49	8.194	0.032	1737.71	50.347	192.822	13.545	1534.89	47.38	358.771	31.878	3.118	0.221	4.615				0.00135478	0.415094	0.0012046
Halimeda Green Algae	3_1_4		aragonite	Chlorophyte	400	VISTA			2.3	0.14	11		21.11		11.05							409.254	5.656	31.756	0.207	25.04	0.055	2008.23	56.49	8.194	0.032	1737.71	50.347	192.822	13.545	1534.89	47.38	358.771	31.878	3.118	0.221	4.615				0.000448343	0.264151	0.00126437
Halimeda Green Algae	3_1_10		aragonite	Chlorophyte	400	VISTA			6.5	0.27	10.25		35.73		11.93							409.254	5.656	31.756	0.207	25.04	0.055	2008.23	56.49	8.194	0.032	1737.71	50.347	192.822	13.545	1534.89	47.38	358.771	31.878	3.118	0.221	4.615				0.00126706	0.509434	0.00117816
Halimeda Green Algae	3_2_5		aragonite	Chlorophyte	600	VISTA			12.34	0.14	9.29				10.8							605.668	7.259	31.733	0.118	24.96	0.152	1986.63	127.329	8.053	0.06	1786.07	100.706	148.133	25.858	1623.23	82.961	526.252	67.866	2.395	0.42	3.545				0.00240546	0.264151	0.00106782
Halimeda Green Algae	3_2_6		aragonite	Chlorophyte	600	VISTA			2.46	0.03	9.52				12.07							605.668	7.259	31.733	0.118	24.96	0.152	1986.63	127.329	8.053	0.06	1786.07	100.706	148.133	25.858	1623.23	82.961	526.252	67.866	2.395	0.42	3.545				0.000479532	0.0566038	0.00109425
Halimeda Green Algae	3_2_9		aragonite	Chlorophyte	600	VISTA			1.74		9.63											605.668	7.259	31.733	0.118	24.96	0.152	1986.63	127.329	8.053	0.06	1786.07	100.706	148.133	25.858	1623.23	82.961	526.252	67.866	2.395	0.42	3.545				0.000339181		0.0011069
Halimeda Green Algae	3_3_2	24.7	aragonite	Chlorophyte	900	VISTA			1.04	0.02	10.79		28.88		9.9							902.99	11.736	31.543	0.155	25.08	0.164	2043.55	53.209	7.906	0.029	1902.53	45.911	113.784	7.942	1766.39	40.952	802.18	48.374	1.843	0.129	2.727				0.000202729	0.0377358	0.00124023
Halimeda Green Algae	3_4_1		aragonite	Chlorophyte	2850	VISTA			2.69	0.02	9.93		33.5		14.39							2856	53.733	31.781	0.258	24.88	0.13	2353.72	37.017	7.494	0.022	2350.14	33.21	55.398	3.055	2222.16	32.121	2593.45	106.082	0.895	0.05	1.325				0.000524366	0.0377358	0.00114138
Halimeda Green Algae	3_4_2	4.5	aragonite	Chlorophyte	2850	VISTA				0.23	8.95		16.39		12.6							2856	53.733	31.781	0.258	24.88	0.13	2353.72	37.017	7.494	0.022	2350.14	33.21	55.398	3.055	2222.16	32.121	2593.45	106.082	0.895	0.05	1.325					0.433962	0.00102874
Temperate Purple Urchin	4_1_1		high-Mg calcite	Echinodermata	400	ICPMS	55.29	387.99		1.17	2.13	0.25	6.64	5.95		14.96	0.01	7.69	0.17	-0.35	0.21	409.254	5.656	31.914	0.269	25.1	0.122	1744.36	146.828	8.042	0.057	1563.5	126.86	127.595	21.577	1422.75	111.271	473.246	66.559	2.062	0.347	3.052		0.0219405	0.00958		2.20755	0.000244828	4.16667
Temperate Purple Urchin	4_1_3		high-Mg calcite	Echinodermata	400	ICPMS	53.22	384.95		1.58	2.05	0.26	5.64	6.9		17.14	0.06	7.98	0.11	-0.06	0.16	409.254	5.656	31.914	0.269	25.1	0.122	1744.36	146.828	8.042	0.057	1563.5	126.86	127.595	21.577	1422.75	111.271	473.246	66.559	2.062	0.347	3.052		0.021119	0.00950494		2.98113	0.000235632	4.33333
Temperate Purple Urchin	4_1_5	5.1	high-Mg calcite	Echinodermata	400	ICPMS	62.48	413.26		2.06	2.24	0.21	5.03	4.89		15.43	0.11	7.77	0.15	-0.27	0.19	409.254	5.656	31.914	0.269	25.1	0.122	1744.36	146.828	8.042	0.057	1563.5	126.86	127.595	21.577	1422.75	111.271	473.246	66.559	2.062	0.347	3.052		0.0247937	0.010204		3.88679	0.000257471	3.5
Temperate Purple Urchin	4_1_1		high-Mg calcite	Echinodermata	400	VISTA			76.07	1.76	2.14		6.54		23.26	14.96	0.01	7.69	0.17	-0.35	0.21	409.254	5.656	31.914	0.269	25.1	0.122	1744.36	146.828	8.042	0.057	1563.5	126.86	127.595	21.577	1422.75	111.271	473.246	66.559	2.062	0.347	3.052				0.0148285	3.32075	0.000245977
Temperate Purple Urchin	4_1_3		high-Mg calcite	Echinodermata	400	VISTA			72.04	4.3	2.03		5.4		21.36	17.14	0.06	7.98	0.11	-0.06	0.16	409.254	5.656	31.914	0.269	25.1	0.122	1744.36	146.828	8.042	0.057	1563.5	126.86	127.595	21.577	1422.75	111.271	473.246	66.559	2.062	0.347	3.052				0.0140429	8.11321	0.000233333
Temperate Purple Urchin	4_1_5	5.1	high-Mg calcite	Echinodermata	400	VISTA			79.29	3.14	2.26		5.02		24.81	15.43	0.11	7.77	0.15	-0.27	0.19	409.254	5.656	31.914	0.269	25.1	0.122	1744.36	146.828	8.042	0.057	1563.5	126.86	127.595	21.577	1422.75	111.271	473.246	66.559	2.062	0.347	3.052				0.0154561	5.92453	0.00025977
Temperate Purple Urchin	4_2_1	45.3	high-Mg calcite	Echinodermata	600	VISTA			67.79	1.54	2.36		5.01		25.25							605.668	7.259	31.829	0.099	24.96	0.152	1750.66	168.305	7.902	0.051	1622.51	144.579	97.492	18.663	1505.86	126.79	686.117	34.71	1.575	0.302	2.332				0.0132144	2.90566	0.000271264
Temperate Purple Urchin	4_2_4	34.1	high-Mg calcite	Echinodermata	600	VISTA			70.32	4.19	2.24		7.87		21.26							605.668	7.259	31.829	0.099	24.96	0.152	1750.66	168.305	7.902	0.051	1622.51	144.579	97.492	18.663	1505.86	126.79	686.117	34.71	1.575	0.302	2.332				0.0137076	7.90566	0.000257471
Temperate Purple Urchin	4_2_6	39.9	high-Mg calcite	Echinodermata	600	VISTA			86.65	1.56	2.24		10.77		24.86	17.75	0.15	8.04	0.1	0.14	0.14	605.668	7.259	31.829	0.099	24.96	0.152	1750.66	168.305	7.902	0.051	1622.51	144.579	97.492	18.663	1505.86	126.79	686.117	34.71	1.575	0.302	2.332				0.0168908	2.9434	0.000257471
Temperate Purple Urchin	4_3_2	39.5	high-Mg calcite	Echinodermata	900	VISTA			72.35		2.25		7.47		24.56	17.35	0.04	8	0.1	0.23	0.11	902.99	11.736	31.73	0.286	24.86	0.114	1791.6	116.6	7.767	0.024	1707.39	107.633	74.918	8.454	1604.49	99.23	998.967	44.243	1.211	0.136	1.792				0.0141033		0.000258621
Temperate Purple Urchin	4_3_3		high-Mg calcite	Echinodermata	900	VISTA			69.82	2.29	2.2		3.58		22.75	17.29	0.46	7.99	0.1	0.22	0.12	902.99	11.736	31.73	0.286	24.86	0.114	1791.6	116.6	7.767	0.024	1707.39	107.633	74.918	8.454	1604.49	99.23	998.967	44.243	1.211	0.136	1.792				0.0136101	4.32075	0.000252874
Temperate Purple Urchin	4_3_5		high-Mg calcite	Echinodermata	900	VISTA			81.47	1.27	2.3		10.44		24.53	19.18	0.02	8.17	0.08	0.4	0.1	902.99	11.736	31.73	0.286	24.86	0.114	1791.6	116.6	7.767	0.024	1707.39	107.633	74.918	8.454	1604.49	99.23	998.967	44.243	1.211	0.136	1.792				0.0158811	2.39623	0.000264368
Temperate Purple Urchin	4_4_4	28.9	high-Mg calcite	Echinodermata	2850	VISTA			80.57	2.27	2.18		8.48		22.63							2856	53.733	31.736	0.218	25.02	0.148	1890.83	78.245	7.364	0.033	1921.23	73.469	33.599	3.693	1808.03	71.228	2854.45	159.217	0.543	0.06	0.804				0.0157057	4.28302	0.000250575
Temperate Purple Urchin	4_4_5	28.9	high-Mg calcite	Echinodermata	2850	VISTA			77.86	1.22	2.25		10.57		24.14							2856	53.733	31.736	0.218	25.02	0.148	1890.83	78.245	7.364	0.033	1921.23	73.469	33.599	3.693	1808.03	71.228	2854.45	159.217	0.543	0.06	0.804				0.0151774	2.30189	0.000258621
Temperate Purple Urchin	4_4_6		high-Mg calcite	Echinodermata	2850	VISTA			82.25	1.27	2.2		10.35		23.98							2856	53.733	31.736	0.218	25.02	0.148	1890.83	78.245	7.364	0.033	1921.23	73.469	33.599	3.693	1808.03	71.228	2854.45	159.217	0.543	0.06	0.804				0.0160331	2.39623	0.000252874
Tropical Pencil Urchin	4_1_2	1.9	high-Mg calcite	Echinodermata	400	ICPMS	51.63	387.19			2.2		5.73			18.64	0.11	8.12	0.09	0.08	0.15	409.254	5.656	31.914	0.269	25.1	0.122	1744.36	146.828	8.042	0.057	1563.5	126.86	127.595	21.577	1422.75	111.271	473.246	66.559	2.062	0.347	3.052		0.0204881	0.00956025			0.000252874
Tropical Pencil Urchin	4_1_4	6.2	high-Mg calcite	Echinodermata	400	ICPMS		402.44		6.32		0.22	6.29			19	0.36	8.15	0.09	0.11	0.14	409.254	5.656	31.914	0.269	25.1	0.122	1744.36	146.828	8.042	0.057	1563.5	126.86	127.595	21.577	1422.75	111.271	473.246	66.559	2.062	0.347	3.052			0.00993679		11.9245		3.66667
Tropical Pencil Urchin	4_2_1	3	high-Mg calcite	Echinodermata	600	ICPMS	51.05	347.23		3.71	2.03	0.42	9.22	19.05								605.668	7.259	31.829	0.099	24.96	0.152	1750.66	168.305	7.902	0.051	1622.51	144.579	97.492	18.663	1505.86	126.79	686.117	34.71	1.575	0.302	2.332		0.0202579	0.00857358		7	0.000233333	7
Tropical Pencil Urchin	4_2_2	8.3	high-Mg calcite	Echinodermata	600	ICPMS	51.12	330.36		1.73	2.03	0.38	10.17	20.12								605.668	7.259	31.829	0.099	24.96	0.152	1750.66	168.305	7.902	0.051	1622.51	144.579	97.492	18.663	1505.86	126.79	686.117	34.71	1.575	0.302	2.332		0.0202857	0.00815704		3.26415	0.000233333	6.33333
Tropical Pencil Urchin	4_2_5	3.6	high-Mg calcite	Echinodermata	600	ICPMS	52.96	332.98		4.52	2.06	0.57	11.71	19		17.1	0.2	7.97	0.11	0.07	0.15	605.668	7.259	31.829	0.099	24.96	0.152	1750.66	168.305	7.902	0.051	1622.51	144.579	97.492	18.663	1505.86	126.79	686.117	34.71	1.575	0.302	2.332		0.0210159	0.00822173		8.5283	0.000236782	9.5
Tropical Pencil Urchin	4_3_3		high-Mg calcite	Echinodermata	900	ICPMS	49.42	328.09			2.17	0.61	14.64			17.81	0.35	8.05	0.1	0.28	0.11	902.99	11.736	31.73	0.286	24.86	0.114	1791.6	116.6	7.767	0.024	1707.39	107.633	74.918	8.454	1604.49	99.23	998.967	44.243	1.211	0.136	1.792		0.0196111	0.00810099			0.000249425	10.1667
Tropical Pencil Urchin	4_3_4		high-Mg calcite	Echinodermata	900	ICPMS	53.48	349.36		3.81	2.16	0.35	15.93	12.9		17.91	0.18	8.06	0.1	0.29	0.11	902.99	11.736	31.73	0.286	24.86	0.114	1791.6	116.6	7.767	0.024	1707.39	107.633	74.918	8.454	1604.49	99.23	998.967	44.243	1.211	0.136	1.792		0.0212222	0.00862617		7.18868	0.000248276	5.83333
Tropical Pencil Urchin	4_3_6	2.1	high-Mg calcite	Echinodermata	900	ICPMS	52.25	349.23		3.26	2.07	0.43	12.54	12.06		17.39	0.03	8	0.1	0.23	0.11	902.99	11.736	31.73	0.286	24.86	0.114	1791.6	116.6	7.767	0.024	1707.39	107.633	74.918	8.454	1604.49	99.23	998.967	44.243	1.211	0.136	1.792		0.0207341	0.00862296		6.15094	0.000237931	7.16667
Tropical Pencil Urchin	4_4_1	-27	high-Mg calcite	Echinodermata	2850	ICPMS	50.21	237.9		2.94	2.07	0.52	8.99	6.78								2856	53.733	31.736	0.218	25.02	0.148	1890.83	78.245	7.364	0.033	1921.23	73.469	33.599	3.693	1808.03	71.228	2854.45	159.217	0.543	0.06	0.804		0.0199246	0.00587407		5.54717	0.000237931	8.66667
Tropical Pencil Urchin	4_4_3	-10.6	high-Mg calcite	Echinodermata	2850	ICPMS	51.74	239.82		3.37	2.22	0.37	10.96	7.35								2856	53.733	31.736	0.218	25.02	0.148	1890.83	78.245	7.364	0.033	1921.23	73.469	33.599	3.693	1808.03	71.228	2854.45	159.217	0.543	0.06	0.804		0.0205317	0.00592148		6.35849	0.000255172	6.16667
Tropical Pencil Urchin	4_4_4	-8.2	high-Mg calcite	Echinodermata	2850	ICPMS	52.48	256.33		4.97	2.11	0.4	9.05	8.54		17.45	0.03	8.01	0.1	0.65	0.12	2856	53.733	31.736	0.218	25.02	0.148	1890.83	78.245	7.364	0.033	1921.23	73.469	33.599	3.693	1808.03	71.228	2854.45	159.217	0.543	0.06	0.804		0.0208254	0.00632914		9.37736	0.000242529	6.66667
Tropical Pencil Urchin	4_1_2	1.9	high-Mg calcite	Echinodermata	400	VISTA			75.41	11.98	2.15		5.85		21.35	18.64	0.11	8.12	0.09	0.08	0.15	409.254	5.656	31.914	0.269	25.1	0.122	1744.36	146.828	8.042	0.057	1563.5	126.86	127.595	21.577	1422.75	111.271	473.246	66.559	2.062	0.347	3.052				0.0146998	22.6038	0.000247126
Tropical Pencil Urchin	4_1_4	6.2	high-Mg calcite	Echinodermata	400	VISTA			51.59	7.92			6.73		18.34	19	0.36	8.15	0.09	0.11	0.14	409.254	5.656	31.914	0.269	25.1	0.122	1744.36	146.828	8.042	0.057	1563.5	126.86	127.595	21.577	1422.75	111.271	473.246	66.559	2.062	0.347	3.052				0.0100565	14.9434
Tropical Pencil Urchin	4_2_1	3	high-Mg calcite	Echinodermata	600	VISTA			69.3	3.39	2.05		9.5		21.1							605.668	7.259	31.829	0.099	24.96	0.152	1750.66	168.305	7.902	0.051	1622.51	144.579	97.492	18.663	1505.86	126.79	686.117	34.71	1.575	0.302	2.332				0.0135088	6.39623	0.000235632
Tropical Pencil Urchin	4_2_2	8.3	high-Mg calcite	Echinodermata	600	VISTA			68.52	4.91	2.05		10.06		22.25							605.668	7.259	31.829	0.099	24.96	0.152	1750.66	168.305	7.902	0.051	1622.51	144.579	97.492	18.663	1505.86	126.79	686.117	34.71	1.575	0.302	2.332				0.0133567	9.26415	0.000235632
Tropical Pencil Urchin	4_2_5	3.6	high-Mg calcite	Echinodermata	600	VISTA			76.92	2.54	2.08		11.78		21.24	17.1	0.2	7.97	0.11	0.07	0.15	605.668	7.259	31.829	0.099	24.96	0.152	1750.66	168.305	7.902	0.051	1622.51	144.579	97.492	18.663	1505.86	126.79	686.117	34.71	1.575	0.302	2.332				0.0149942	4.79245	0.00023908
Tropical Pencil Urchin	4_3_3		high-Mg calcite	Echinodermata	900	VISTA			73.33	13.96	2.15		15.26		18.49	17.81	0.35	8.05	0.1	0.28	0.11	902.99	11.736	31.73	0.286	24.86	0.114	1791.6	116.6	7.767	0.024	1707.39	107.633	74.918	8.454	1604.49	99.23	998.967	44.243	1.211	0.136	1.792				0.0142943	26.3396	0.000247126
Tropical Pencil Urchin	4_3_4		high-Mg calcite	Echinodermata	900	VISTA			73.95	4.51	2.18		16.4		19.3	17.91	0.18	8.06	0.1	0.29	0.11	902.99	11.736	31.73	0.286	24.86	0.114	1791.6	116.6	7.767	0.024	1707.39	107.633	74.918	8.454	1604.49	99.23	998.967	44.243	1.211	0.136	1.792				0.0144152	8.50943	0.000250575
Tropical Pencil Urchin	4_3_6	2.1	high-Mg calcite	Echinodermata	900	VISTA			70.36	4.09	2.08		12.51		21.39	17.39	0.03	8	0.1	0.23	0.11	902.99	11.736	31.73	0.286	24.86	0.114	1791.6	116.6	7.767	0.024	1707.39	107.633	74.918	8.454	1604.49	99.23	998.967	44.243	1.211	0.136	1.792				0.0137154	7.71698	0.00023908
Tropical Pencil Urchin	4_4_1	-27	high-Mg calcite	Echinodermata	2850	VISTA			64.54	3.97	2.04		8.98		20.19							2856	53.733	31.736	0.218	25.02	0.148	1890.83	78.245	7.364	0.033	1921.23	73.469	33.599	3.693	1808.03	71.228	2854.45	159.217	0.543	0.06	0.804				0.0125809	7.49057	0.000234483
Tropical Pencil Urchin	4_4_3	-10.6	high-Mg calcite	Echinodermata	2850	VISTA			60.33	5.33	2.25		10.98		22.42							2856	53.733	31.736	0.218	25.02	0.148	1890.83	78.245	7.364	0.033	1921.23	73.469	33.599	3.693	1808.03	71.228	2854.45	159.217	0.543	0.06	0.804				0.0117602	10.0566	0.000258621
Tropical Pencil Urchin	4_4_4	-8.2	high-Mg calcite	Echinodermata	2850	VISTA			68.69	8.19	2.13		9.17		20.21	17.45	0.03	8.01	0.1	0.65	0.12	2856	53.733	31.736	0.218	25.02	0.148	1890.83	78.245	7.364	0.033	1921.23	73.469	33.599	3.693	1808.03	71.228	2854.45	159.217	0.543	0.06	0.804				0.0133899	15.4528	0.000244828
Serpulid Worm	5_1_2	6.6	mixed mineralogy	Annelida	400	ICPMS	40.26	512.15		9.49	6.33	0.72	20.73	454.121		19.44		8.19	0.08	0.08	0.15	409.254	5.656	31.673	0.208	24.95	0.191	1960.3	29.72	8.108	0.063	1738.1	46.827	160.492	16.267	1565.03	58.087	450.448	82.573	2.595	0.263	3.841		0.0159762	0.0126457		17.9057	0.000727586	12
Serpulid Worm	5_1_4	-0.6	mixed mineralogy	Annelida	400	ICPMS	34.29	429.77			6.02		58.54	736.322		19.13		8.16	0.08	0.05	0.15	409.254	5.656	31.673	0.208	24.95	0.191	1960.3	29.72	8.108	0.063	1738.1	46.827	160.492	16.267	1565.03	58.087	450.448	82.573	2.595	0.263	3.841		0.0136071	0.0106116			0.000691954
Serpulid Worm	5_1_8	4.3	mixed mineralogy	Annelida	400	ICPMS	35.26	502.09		5.5	6.45	0.94	37.74	714.069								409.254	5.656	31.673	0.208	24.95	0.191	1960.3	29.72	8.108	0.063	1738.1	46.827	160.492	16.267	1565.03	58.087	450.448	82.573	2.595	0.263	3.841		0.0139921	0.0123973		10.3774	0.000741379	15.6667
Serpulid Worm	5_2_11	12.1	mixed mineralogy	Annelida	600	ICPMS	43.64	517.29		4.6	5.55	0.23	228.02	376.607		17.52		8.02	0.1	-0.01	0.13	605.668	7.259	31.629	0.353	24.85	0.129	2012.31	36.718	8.026	0.038	1824.37	31.62	140.965	10.597	1667.35	30.366	573.11	52.028	2.279	0.175	3.373		0.0173175	0.0127726		8.67925	0.000637931	3.83333
Serpulid Worm	5_2_3		mixed mineralogy	Annelida	600	ICPMS	65.75	559.19		6.87	4.48	0.14	122.8	556.208		18.59		8.12	0.09	0.09	0.12	605.668	7.259	31.629	0.353	24.85	0.129	2012.31	36.718	8.026	0.038	1824.37	31.62	140.965	10.597	1667.35	30.366	573.11	52.028	2.279	0.175	3.373		0.0260913	0.0138072		12.9623	0.000514943	2.33333
Serpulid Worm	5_2_4	5.8	mixed mineralogy	Annelida	600	ICPMS	50.4	462.22		4.3	5.63	0.04	221.84	550.436		18.06	0.81	8.07	0.09	0.04	0.12	605.668	7.259	31.629	0.353	24.85	0.129	2012.31	36.718	8.026	0.038	1824.37	31.62	140.965	10.597	1667.35	30.366	573.11	52.028	2.279	0.175	3.373		0.02	0.0114128		8.11321	0.000647126	0.666667
Serpulid Worm	5_3_11	-0.8	mixed mineralogy	Annelida	900	ICPMS	54.32	399.99		6.81	4.32	1.25	17.33	567.586		15.17	0.32	7.73	0.16	-0.12	0.19	902.99	11.736	31.73	0.426	24.9	0.141	2027.49	29.876	7.853	0.052	1906.89	29.703	101.501	10.982	1779.78	31.685	915.164	110.398	1.641	0.183	2.428		0.0215556	0.0098763		12.8491	0.000496552	20.8333
Serpulid Worm	5_3_2	4.9	mixed mineralogy	Annelida	900	ICPMS	50.65	449.51		12.05	5.37		8.43	505.509		16.5	0.69	7.91	0.12	0.06	0.16	902.99	11.736	31.73	0.426	24.9	0.141	2027.49	29.876	7.853	0.052	1906.89	29.703	101.501	10.982	1779.78	31.685	915.164	110.398	1.641	0.183	2.428		0.0200992	0.011099		22.7358	0.000617241
Serpulid Worm	5_3_9	5.7	mixed mineralogy	Annelida	900	ICPMS	48.11	531.85		4.93	5.7	1.19	100.3	336.627		18.26	0.32	8.09	0.09	0.24	0.14	902.99	11.736	31.73	0.426	24.9	0.141	2027.49	29.876	7.853	0.052	1906.89	29.703	101.501	10.982	1779.78	31.685	915.164	110.398	1.641	0.183	2.428		0.0190913	0.0131321		9.30189	0.000655172	19.8333
Serpulid Worm	5_4_12	-1.4	mixed mineralogy	Annelida	2850	ICPMS	59.82	510.26		3.66	4.95	0.18	114.49	394.501		18.25	0	8.09	0.09	0.61	0.11	2856	53.733	31.494	0.633	25.15	0.058	2071.08	48.32	7.479	0.033	2070.03	40.33	47.233	4.028	1956.65	39.585	2377.18	127.822	0.765	0.067	1.133		0.0237381	0.012599		6.90566	0.000568966	3
Serpulid Worm	5_4_5	3.7	mixed mineralogy	Annelida	2850	ICPMS	59.05	452.28		2.45	5.06		117.23	468.883		14.95	0.69	7.69	0.17	0.21	0.18	2856	53.733	31.494	0.633	25.15	0.058	2071.08	48.32	7.479	0.033	2070.03	40.33	47.233	4.028	1956.65	39.585	2377.18	127.822	0.765	0.067	1.133		0.0234325	0.0111674		4.62264	0.000581609
Serpulid Worm	5_4_8	1.5	mixed mineralogy	Annelida	2850	ICPMS	49.3	374.05		3.21	5.73		93.33	389.243		14.86	1.13	7.68	0.18	0.2	0.19	2856	53.733	31.494	0.633	25.15	0.058	2071.08	48.32	7.479	0.033	2070.03	40.33	47.233	4.028	1956.65	39.585	2377.18	127.822	0.765	0.067	1.133		0.0195635	0.0092358		6.0566	0.000658621
Serpulid Worm	5_1_2	6.6	mixed mineralogy	Annelida	400	VISTA			132.76	8.63	6.98		22.03			19.44		8.19	0.08	0.08	0.15	409.254	5.656	31.673	0.208	24.95	0.191	1960.3	29.72	8.108	0.063	1738.1	46.827	160.492	16.267	1565.03	58.087	450.448	82.573	2.595	0.263	3.841				0.0258791	16.283	0.000802299
Serpulid Worm	5_1_4	-0.6	mixed mineralogy	Annelida	400	VISTA			125.61		6.37		48.91			19.13		8.16	0.08	0.05	0.15	409.254	5.656	31.673	0.208	24.95	0.191	1960.3	29.72	8.108	0.063	1738.1	46.827	160.492	16.267	1565.03	58.087	450.448	82.573	2.595	0.263	3.841				0.0244854		0.000732184
Serpulid Worm	5_1_8	4.3	mixed mineralogy	Annelida	400	VISTA			126.96	5.73	7.03		32.9									409.254	5.656	31.673	0.208	24.95	0.191	1960.3	29.72	8.108	0.063	1738.1	46.827	160.492	16.267	1565.03	58.087	450.448	82.573	2.595	0.263	3.841				0.0247485	10.8113	0.000808046
Serpulid Worm	5_2_11	12.1	mixed mineralogy	Annelida	600	VISTA			165.37	5.57	5.96		193.89			17.52		8.02	0.1	-0.01	0.13	605.668	7.259	31.629	0.353	24.85	0.129	2012.31	36.718	8.026	0.038	1824.37	31.62	140.965	10.597	1667.35	30.366	573.11	52.028	2.279	0.175	3.373				0.0322359	10.5094	0.000685057
Serpulid Worm	5_2_3		mixed mineralogy	Annelida	600	VISTA			182.47	6.8	4.84		121.35			18.59		8.12	0.09	0.09	0.12	605.668	7.259	31.629	0.353	24.85	0.129	2012.31	36.718	8.026	0.038	1824.37	31.62	140.965	10.597	1667.35	30.366	573.11	52.028	2.279	0.175	3.373				0.0355692	12.8302	0.000556322
Serpulid Worm	5_2_4	5.8	mixed mineralogy	Annelida	600	VISTA			167.47	4.74	6.19		197.66			18.06	0.81	8.07	0.09	0.04	0.12	605.668	7.259	31.629	0.353	24.85	0.129	2012.31	36.718	8.026	0.038	1824.37	31.62	140.965	10.597	1667.35	30.366	573.11	52.028	2.279	0.175	3.373				0.0326452	8.9434	0.000711494
Serpulid Worm	5_3_11	-0.8	mixed mineralogy	Annelida	900	VISTA			180.44	11.11	4.56		15.41			15.17	0.32	7.73	0.16	-0.12	0.19	902.99	11.736	31.73	0.426	24.9	0.141	2027.49	29.876	7.853	0.052	1906.89	29.703	101.501	10.982	1779.78	31.685	915.164	110.398	1.641	0.183	2.428				0.0351735	20.9623	0.000524138
Serpulid Worm	5_3_2	4.9	mixed mineralogy	Annelida	900	VISTA			172.59	14.87	5.85		9.23			16.5	0.69	7.91	0.12	0.06	0.16	902.99	11.736	31.73	0.426	24.9	0.141	2027.49	29.876	7.853	0.052	1906.89	29.703	101.501	10.982	1779.78	31.685	915.164	110.398	1.641	0.183	2.428				0.0336433	28.0566	0.000672414
Serpulid Worm	5_3_9	5.7	mixed mineralogy	Annelida	900	VISTA			159.09	5.03	6.19		79.28			18.26	0.32	8.09	0.09	0.24	0.14	902.99	11.736	31.73	0.426	24.9	0.141	2027.49	29.876	7.853	0.052	1906.89	29.703	101.501	10.982	1779.78	31.685	915.164	110.398	1.641	0.183	2.428				0.0310117	9.49057	0.000711494
Serpulid Worm	5_4_12	-1.4	mixed mineralogy	Annelida	2850	VISTA			184.33	4.18	5.28		78.75			18.25	0	8.09	0.09	0.61	0.11	2856	53.733	31.494	0.633	25.15	0.058	2071.08	48.32	7.479	0.033	2070.03	40.33	47.233	4.028	1956.65	39.585	2377.18	127.822	0.765	0.067	1.133				0.0359318	7.88679	0.000606897
Serpulid Worm	5_4_5	3.7	mixed mineralogy	Annelida	2850	VISTA			187.83	2.27	5.44		74.85			14.95	0.69	7.69	0.17	0.21	0.18	2856	53.733	31.494	0.633	25.15	0.058	2071.08	48.32	7.479	0.033	2070.03	40.33	47.233	4.028	1956.65	39.585	2377.18	127.822	0.765	0.067	1.133				0.036614	4.28302	0.000625287
Serpulid Worm	5_4_8	1.5	mixed mineralogy	Annelida	2850	VISTA			161.95	4.18	6.28		65.18			14.86	1.13	7.68	0.18	0.2	0.19	2856	53.733	31.494	0.633	25.15	0.058	2071.08	48.32	7.479	0.033	2070.03	40.33	47.233	4.028	1956.65	39.585	2377.18	127.822	0.765	0.067	1.133				0.0315692	7.88679	0.000721839
Temperate Coral	5_1_11	n/a	aragonite	Cnidaria	400	ICPMS	6.84	563.47	3.91	2.97		0.02	16.02	1024.63								409.254	5.656	31.673	0.208	24.95	0.191	1960.3	29.72	8.108	0.063	1738.1	46.827	160.492	16.267	1565.03	58.087	450.448	82.573	2.595	0.263	3.841		0.00271429	0.0139128	0.000762183	5.60377		0.333333
Temperate Coral	5_1_13	10.7	aragonite	Cnidaria	400	ICPMS	7.35	587.47	3.96	3.32		0.03	16.59	791.877								409.254	5.656	31.673	0.208	24.95	0.191	1960.3	29.72	8.108	0.063	1738.1	46.827	160.492	16.267	1565.03	58.087	450.448	82.573	2.595	0.263	3.841		0.00291667	0.0145054	0.00077193	6.26415		0.5
Temperate Coral	5_1_1	11.5	aragonite	Cnidaria	400	ICPMS	7.84	610.02	3.94	1.1		0.06	13.84	1077.09								409.254	5.656	31.673	0.208	24.95	0.191	1960.3	29.72	8.108	0.063	1738.1	46.827	160.492	16.267	1565.03	58.087	450.448	82.573	2.595	0.263	3.841		0.00311111	0.0150622	0.000768031	2.07547		1
Temperate Coral	5_1_3	10.3	aragonite	Cnidaria	400	ICPMS	7.74	514.6	4.54	1.44		0.48	16.72	848.565								409.254	5.656	31.673	0.208	24.95	0.191	1960.3	29.72	8.108	0.063	1738.1	46.827	160.492	16.267	1565.03	58.087	450.448	82.573	2.595	0.263	3.841		0.00307143	0.0127062	0.00088499	2.71698		8
Temperate Coral	5_1_5	13	aragonite	Cnidaria	400	ICPMS	7.88	600.92	3.45	1.91		0.03	13.73	875.415								409.254	5.656	31.673	0.208	24.95	0.191	1960.3	29.72	8.108	0.063	1738.1	46.827	160.492	16.267	1565.03	58.087	450.448	82.573	2.595	0.263	3.841		0.00312698	0.0148375	0.000672515	3.60377		0.5
Temperate Coral	5_1_6	9.8	aragonite	Cnidaria	400	ICPMS	6.94	515.23	4.56	2.8			16.23	756.548								409.254	5.656	31.673	0.208	24.95	0.191	1960.3	29.72	8.108	0.063	1738.1	46.827	160.492	16.267	1565.03	58.087	450.448	82.573	2.595	0.263	3.841		0.00275397	0.0127217	0.000888889	5.28302
Temperate Coral	5_1_8	11.9	aragonite	Cnidaria	400	ICPMS	7.06	572.32	3.87	1.91		0.03	14.5	910.547								409.254	5.656	31.673	0.208	24.95	0.191	1960.3	29.72	8.108	0.063	1738.1	46.827	160.492	16.267	1565.03	58.087	450.448	82.573	2.595	0.263	3.841		0.00280159	0.0141314	0.000754386	3.60377		0.5
Temperate Coral	5_1_10	13.5	aragonite	Cnidaria	400	ICPMS	6.62	564.13	4.12	1.85		0.02	18.16	928.733								409.254	5.656	31.673	0.208	24.95	0.191	1960.3	29.72	8.108	0.063	1738.1	46.827	160.492	16.267	1565.03	58.087	450.448	82.573	2.595	0.263	3.841		0.00262698	0.0139291	0.000803119	3.49057		0.333333
Temperate Coral	5_1_12	11.3	aragonite	Cnidaria	400	ICPMS	6.97	565	4.07	1.82			17.74	1081.19								409.254	5.656	31.673	0.208	24.95	0.191	1960.3	29.72	8.108	0.063	1738.1	46.827	160.492	16.267	1565.03	58.087	450.448	82.573	2.595	0.263	3.841		0.00276587	0.0139506	0.000793372	3.43396
Temperate Coral	5_1_13	10.7	aragonite	Cnidaria	400	ICPMS	6.47	577.72	4.08	2.21			17.32	902.641								409.254	5.656	31.673	0.208	24.95	0.191	1960.3	29.72	8.108	0.063	1738.1	46.827	160.492	16.267	1565.03	58.087	450.448	82.573	2.595	0.263	3.841		0.00256746	0.0142647	0.000795322	4.16981
Temperate Coral	5_1_14	11.8	aragonite	Cnidaria	400	ICPMS	6.48	562.19	4.01	1.6		0.03	15.55	1065.99		24.04		8.51	0.07	0.4	0.14	409.254	5.656	31.673	0.208	24.95	0.191	1960.3	29.72	8.108	0.063	1738.1	46.827	160.492	16.267	1565.03	58.087	450.448	82.573	2.595	0.263	3.841		0.00257143	0.0138812	0.000781676	3.01887		0.5
Temperate Coral	5_1_15	12.1	aragonite	Cnidaria	400	ICPMS		591.32	3.97	1.93		0.02	17.32	987.669		23.98		8.51	0.07	0.4	0.14	409.254	5.656	31.673	0.208	24.95	0.191	1960.3	29.72	8.108	0.063	1738.1	46.827	160.492	16.267	1565.03	58.087	450.448	82.573	2.595	0.263	3.841			0.0146005	0.000773879	3.64151		0.333333
Temperate Coral	5_1_16	13.7	aragonite	Cnidaria	400	ICPMS	6.82	496.43	4.31	1.19		0.03	15.33	900.855		24.34		8.53	0.07	0.42	0.14	409.254	5.656	31.673	0.208	24.95	0.191	1960.3	29.72	8.108	0.063	1738.1	46.827	160.492	16.267	1565.03	58.087	450.448	82.573	2.595	0.263	3.841		0.00270635	0.0122575	0.000840156	2.24528		0.5
Temperate Coral	5_2_1	9.5	aragonite	Cnidaria	600	ICPMS	7.75	565.68	4.44	3.62		0.02	13.14	1015.54								605.668	7.259	31.629	0.353	24.85	0.129	2012.31	36.718	8.026	0.038	1824.37	31.62	140.965	10.597	1667.35	30.366	573.11	52.028	2.279	0.175	3.373		0.0030754	0.0139674	0.000865497	6.83019		0.333333
Temperate Coral	?		aragonite	Cnidaria	600	ICPMS		614.59	4.07	6.72			15.31									605.668	7.259	31.629	0.353	24.85	0.129	2012.31	36.718	8.026	0.038	1824.37	31.62	140.965	10.597	1667.35	30.366	573.11	52.028	2.279	0.175	3.373		0	0.0151751	0.000793372	12.6792
Temperate Coral	?		aragonite	Cnidaria	600	ICPMS	7.68	589.94	4.86	9.68												605.668	7.259	31.629	0.353	24.85	0.129	2012.31	36.718	8.026	0.038	1824.37	31.62	140.965	10.597	1667.35	30.366	573.11	52.028	2.279	0.175	3.373		0.00304762	0.0145664	0.000947368	18.2642
Temperate Coral	5_2_2	12.3	aragonite	Cnidaria	600	ICPMS	7.04	592.88	4.46	1.45		0.02	11.72	990.147								605.668	7.259	31.629	0.353	24.85	0.129	2012.31	36.718	8.026	0.038	1824.37	31.62	140.965	10.597	1667.35	30.366	573.11	52.028	2.279	0.175	3.373		0.00279365	0.014639	0.000869396	2.73585		0.333333
Temperate Coral	5_2_3	12.8	aragonite	Cnidaria	600	ICPMS	7.33	589.27	4.27	1.65		0.03	12	861.684								605.668	7.259	31.629	0.353	24.85	0.129	2012.31	36.718	8.026	0.038	1824.37	31.62	140.965	10.597	1667.35	30.366	573.11	52.028	2.279	0.175	3.373		0.00290873	0.0145499	0.000832359	3.11321		0.5
Temperate Coral	5_2_4	10.2	aragonite	Cnidaria	600	ICPMS		659.59	3.52	4.19		0.06	14.58	1061.9								605.668	7.259	31.629	0.353	24.85	0.129	2012.31	36.718	8.026	0.038	1824.37	31.62	140.965	10.597	1667.35	30.366	573.11	52.028	2.279	0.175	3.373			0.0162862	0.00068616	7.90566		1
Temperate Coral	5_2_5	13	aragonite	Cnidaria	600	ICPMS	6.93	583.59	4.44	3.37		0.04	15.19	816.607								605.668	7.259	31.629	0.353	24.85	0.129	2012.31	36.718	8.026	0.038	1824.37	31.62	140.965	10.597	1667.35	30.366	573.11	52.028	2.279	0.175	3.373		0.00275	0.0144096	0.000865497	6.35849		0.666667
Temperate Coral	5_2_6	11.7	aragonite	Cnidaria	600	ICPMS	6.95	533.25	4.4	6.09		0.03	14.59	897.282								605.668	7.259	31.629	0.353	24.85	0.129	2012.31	36.718	8.026	0.038	1824.37	31.62	140.965	10.597	1667.35	30.366	573.11	52.028	2.279	0.175	3.373		0.00275794	0.0131667	0.0008577	11.4906		0.5
Temperate Coral	5_3_9		aragonite	Cnidaria	600	ICPMS	6.91	579.18	4.66	2.2		0.03	12.98	884.965								605.668	7.259	31.629	0.353	24.85	0.129	2012.31	36.718	8.026	0.038	1824.37	31.62	140.965	10.597	1667.35	30.366	573.11	52.028	2.279	0.175	3.373		0.00274206	0.0143007	0.000908382	4.15094		0.5
Temperate Coral	5_2_10	11.1	aragonite	Cnidaria	600	ICPMS	7.76	616.36	4.34	1.51		0.03	11.73	763.923								605.668	7.259	31.629	0.353	24.85	0.129	2012.31	36.718	8.026	0.038	1824.37	31.62	140.965	10.597	1667.35	30.366	573.11	52.028	2.279	0.175	3.373		0.00307937	0.0152188	0.000846004	2.84906		0.5
Temperate Coral	5_2_11	11.4	aragonite	Cnidaria	600	ICPMS	6.96	556.01	4.34	4.39		0.02	15.08	882.436								605.668	7.259	31.629	0.353	24.85	0.129	2012.31	36.718	8.026	0.038	1824.37	31.62	140.965	10.597	1667.35	30.366	573.11	52.028	2.279	0.175	3.373		0.0027619	0.0137286	0.000846004	8.28302		0.333333
Temperate Coral	5_2_12	10.6	aragonite	Cnidaria	600	ICPMS	7.02	558.67	4.35	2.79		0.03	14.35	882.712								605.668	7.259	31.629	0.353	24.85	0.129	2012.31	36.718	8.026	0.038	1824.37	31.62	140.965	10.597	1667.35	30.366	573.11	52.028	2.279	0.175	3.373		0.00278571	0.0137943	0.000847953	5.26415		0.5
Temperate Coral	5_2_13	11.8	aragonite	Cnidaria	600	ICPMS	6.74	601.4	4.24	3.85		0.02	14.76	1016.6		26.19	0.3	8.65	0.06	0.62	0.1	605.668	7.259	31.629	0.353	24.85	0.129	2012.31	36.718	8.026	0.038	1824.37	31.62	140.965	10.597	1667.35	30.366	573.11	52.028	2.279	0.175	3.373		0.0026746	0.0148494	0.000826511	7.26415		0.333333
Temperate Coral	5_2_14	12.8	aragonite	Cnidaria	600	ICPMS	7.23	632.46	3.96	4.7		0.04	15.96	882.922		24.79	0.31	8.56	0.06	0.53	0.1	605.668	7.259	31.629	0.353	24.85	0.129	2012.31	36.718	8.026	0.038	1824.37	31.62	140.965	10.597	1667.35	30.366	573.11	52.028	2.279	0.175	3.373		0.00286905	0.0156163	0.00077193	8.86792		0.666667
Temperate Coral	5_2_15	11.8	aragonite	Cnidaria	600	ICPMS	7.61	562.73	4.29			0.03	13.55	706.784								605.668	7.259	31.629	0.353	24.85	0.129	2012.31	36.718	8.026	0.038	1824.37	31.62	140.965	10.597	1667.35	30.366	573.11	52.028	2.279	0.175	3.373		0.00301984	0.0138946	0.000836257			0.5
Temperate Coral	5_2_18	13.9	aragonite	Cnidaria	600	ICPMS	7.84	573.51	5.28	3.47		0.03	13.59	894.768		24.9		8.57	0.06	0.54	0.1	605.668	7.259	31.629	0.353	24.85	0.129	2012.31	36.718	8.026	0.038	1824.37	31.62	140.965	10.597	1667.35	30.366	573.11	52.028	2.279	0.175	3.373		0.00311111	0.0141607	0.00102924	6.54717		0.5
Temperate Coral	5_2_19	10.9	aragonite	Cnidaria	600	ICPMS		629.64	4.08	3.39		0.03	14.15	1084.48								605.668	7.259	31.629	0.353	24.85	0.129	2012.31	36.718	8.026	0.038	1824.37	31.62	140.965	10.597	1667.35	30.366	573.11	52.028	2.279	0.175	3.373			0.0155467	0.000795322	6.39623		0.5
Temperate Coral	5_3_1	n/a	aragonite	Cnidaria	900	ICPMS	6.91	632.07	4.04	2.89		0.02	13.74	1111.47								902.99	11.736	31.73	0.426	24.9	0.141	2027.49	29.876	7.853	0.052	1906.89	29.703	101.501	10.982	1779.78	31.685	915.164	110.398	1.641	0.183	2.428		0.00274206	0.0156067	0.000787524	5.45283		0.333333
Temperate Coral	5_3_2	10.9	aragonite	Cnidaria	900	ICPMS	7.23	645.37	3.42	2.83		0.03	13.44	1021.51		24.71		8.56	0.06	0.71	0.12	902.99	11.736	31.73	0.426	24.9	0.141	2027.49	29.876	7.853	0.052	1906.89	29.703	101.501	10.982	1779.78	31.685	915.164	110.398	1.641	0.183	2.428		0.00286905	0.0159351	0.000666667	5.33962		0.5
Temperate Coral	5_3_10	n/a	aragonite	Cnidaria	900	ICPMS	7.16	583.27	3.85	7.59		0.04	18.29	791.775								902.99	11.736	31.73	0.426	24.9	0.141	2027.49	29.876	7.853	0.052	1906.89	29.703	101.501	10.982	1779.78	31.685	915.164	110.398	1.641	0.183	2.428		0.00284127	0.0144017	0.000750487	14.3208		0.666667
Temperate Coral	5_3_2	10.9	aragonite	Cnidaria	900	ICPMS		656.71	3.7	9.76		0.04	13.66	695.671		24.71		8.56	0.06	0.71	0.12	902.99	11.736	31.73	0.426	24.9	0.141	2027.49	29.876	7.853	0.052	1906.89	29.703	101.501	10.982	1779.78	31.685	915.164	110.398	1.641	0.183	2.428			0.0162151	0.000721248	18.4151		0.666667
Temperate Coral	5_3_3	9.6	aragonite	Cnidaria	900	ICPMS	7.14	568.3	4.24	3.82		0.03	11.78	783.81		24.32		8.53	0.07	0.68	0.12	902.99	11.736	31.73	0.426	24.9	0.141	2027.49	29.876	7.853	0.052	1906.89	29.703	101.501	10.982	1779.78	31.685	915.164	110.398	1.641	0.183	2.428		0.00283333	0.0140321	0.000826511	7.20755		0.5
Temperate Coral	5_3_4	12.7	aragonite	Cnidaria	900	ICPMS	7.05	532.2	4.43			0.03	14.95	786.14								902.99	11.736	31.73	0.426	24.9	0.141	2027.49	29.876	7.853	0.052	1906.89	29.703	101.501	10.982	1779.78	31.685	915.164	110.398	1.641	0.183	2.428		0.00279762	0.0131407	0.000863548			0.5
Temperate Coral	5_3_6	10.6	aragonite	Cnidaria	900	ICPMS	7.17	548.52	4.12			0.06	15.77	815.906								902.99	11.736	31.73	0.426	24.9	0.141	2027.49	29.876	7.853	0.052	1906.89	29.703	101.501	10.982	1779.78	31.685	915.164	110.398	1.641	0.183	2.428		0.00284524	0.0135437	0.000803119			1
Temperate Coral	5_3_9	11.6	aragonite	Cnidaria	900	ICPMS	7.43	575.97	4.52	5.17		0.04	17.81	873.434								902.99	11.736	31.73	0.426	24.9	0.141	2027.49	29.876	7.853	0.052	1906.89	29.703	101.501	10.982	1779.78	31.685	915.164	110.398	1.641	0.183	2.428		0.00294841	0.0142215	0.000881092	9.75472		0.666667
Temperate Coral	5_3_11	13.9	aragonite	Cnidaria	900	ICPMS	7.53	564.17	4.32	3.91		0.02	15.96	809.89		23.79		8.5	0.07	0.65	0.12	902.99	11.736	31.73	0.426	24.9	0.141	2027.49	29.876	7.853	0.052	1906.89	29.703	101.501	10.982	1779.78	31.685	915.164	110.398	1.641	0.183	2.428		0.0029881	0.0139301	0.000842105	7.37736		0.333333
Temperate Coral	5_3_12	8.7	aragonite	Cnidaria	900	ICPMS	6.77	623.63	4.28	4.13		0.02	16.39	800.094								902.99	11.736	31.73	0.426	24.9	0.141	2027.49	29.876	7.853	0.052	1906.89	29.703	101.501	10.982	1779.78	31.685	915.164	110.398	1.641	0.183	2.428		0.00268651	0.0153983	0.000834308	7.79245		0.333333
Temperate Coral	5_3_13	11	aragonite	Cnidaria	900	ICPMS	6.51	601.79	3.91	3.43		0.02	16.99	856.224								902.99	11.736	31.73	0.426	24.9	0.141	2027.49	29.876	7.853	0.052	1906.89	29.703	101.501	10.982	1779.78	31.685	915.164	110.398	1.641	0.183	2.428		0.00258333	0.014859	0.000762183	6.4717		0.333333
Temperate Coral	5_3_16	12.9	aragonite	Cnidaria	900	ICPMS	7.03	584.08	4.41	4.83		0.02	18.35	739.987								902.99	11.736	31.73	0.426	24.9	0.141	2027.49	29.876	7.853	0.052	1906.89	29.703	101.501	10.982	1779.78	31.685	915.164	110.398	1.641	0.183	2.428		0.00278968	0.0144217	0.000859649	9.11321		0.333333
Temperate Coral	5_3_17	9.3	aragonite	Cnidaria	900	ICPMS	7.34	605.75	4.18	5.04			14.6	860.606								902.99	11.736	31.73	0.426	24.9	0.141	2027.49	29.876	7.853	0.052	1906.89	29.703	101.501	10.982	1779.78	31.685	915.164	110.398	1.641	0.183	2.428		0.0029127	0.0149568	0.000814815	9.50943
Temperate Coral	5_3_18	n/a	aragonite	Cnidaria	900	ICPMS	7.65	530.84	4.64	5.65		0.02	16.59	701.173								902.99	11.736	31.73	0.426	24.9	0.141	2027.49	29.876	7.853	0.052	1906.89	29.703	101.501	10.982	1779.78	31.685	915.164	110.398	1.641	0.183	2.428		0.00303571	0.0131072	0.000904483	10.6604		0.333333
Temperate Coral	5_3_19	10.9	aragonite	Cnidaria	900	ICPMS	7.56	533.43	4.59	4.03		0.02	17.08	790.324								902.99	11.736	31.73	0.426	24.9	0.141	2027.49	29.876	7.853	0.052	1906.89	29.703	101.501	10.982	1779.78	31.685	915.164	110.398	1.641	0.183	2.428		0.003	0.0131711	0.000894737	7.60377		0.333333
Temperate Coral	5_4_3	5.6	aragonite	Cnidaria	2850	ICPMS	7.98	601.55	3.51	7.68			12.82	994.012								2856	53.733	31.494	0.633	25.15	0.058	2071.08	48.32	7.479	0.033	2070.03	40.33	47.233	4.028	1956.65	39.585	2377.18	127.822	0.765	0.067	1.133		0.00316667	0.0148531	0.000684211	14.4906
Temperate Coral	5_4_6	5.7	aragonite	Cnidaria	2850	ICPMS	7.81	613.32	3.76	7.05		0.04	15.89	1068.89								2856	53.733	31.494	0.633	25.15	0.058	2071.08	48.32	7.479	0.033	2070.03	40.33	47.233	4.028	1956.65	39.585	2377.18	127.822	0.765	0.067	1.133		0.00309921	0.0151437	0.000732943	13.3019		0.666667
Temperate Coral	5_4_2	n/a	aragonite	Cnidaria	2850	ICPMS	7.93	606.55	3.53	5.62		0.03	13.84	1131.51								2856	53.733	31.494	0.633	25.15	0.058	2071.08	48.32	7.479	0.033	2070.03	40.33	47.233	4.028	1956.65	39.585	2377.18	127.822	0.765	0.067	1.133		0.00314683	0.0149765	0.000688109	10.6038		0.5
Temperate Coral	5_4_1	0.8	aragonite	Cnidaria	2850	ICPMS	8	637.22	4.21	4.09		0.03	14.15	886.903								2856	53.733	31.494	0.633	25.15	0.058	2071.08	48.32	7.479	0.033	2070.03	40.33	47.233	4.028	1956.65	39.585	2377.18	127.822	0.765	0.067	1.133		0.0031746	0.0157338	0.000820663	7.71698		0.5
Temperate Coral	5_4_3	5.6	aragonite	Cnidaria	2850	ICPMS	7.31	600.1	3.88	2.41		0.02	11.47	812.143								2856	53.733	31.494	0.633	25.15	0.058	2071.08	48.32	7.479	0.033	2070.03	40.33	47.233	4.028	1956.65	39.585	2377.18	127.822	0.765	0.067	1.133		0.00290079	0.0148173	0.000756335	4.54717		0.333333
Temperate Coral	5_4_4	3.5	aragonite	Cnidaria	2850	ICPMS	7.79	613.68	4.31		9.23	0.04	14.42	722.405		24.99		8.57	0.06	1.09	0.09	2856	53.733	31.494	0.633	25.15	0.058	2071.08	48.32	7.479	0.033	2070.03	40.33	47.233	4.028	1956.65	39.585	2377.18	127.822	0.765	0.067	1.133		0.00309127	0.0151526	0.000840156		0.00106092	0.666667
Temperate Coral	5_4_5	2.8	aragonite	Cnidaria	2850	ICPMS	7.97	541.48	4.79			0.05	16.42	1075.78								2856	53.733	31.494	0.633	25.15	0.058	2071.08	48.32	7.479	0.033	2070.03	40.33	47.233	4.028	1956.65	39.585	2377.18	127.822	0.765	0.067	1.133		0.0031627	0.0133699	0.000933723			0.833333
Temperate Coral	5_4_6	5.7	aragonite	Cnidaria	2850	ICPMS	7.41	590.99	4.55	7.37		0.02	13.44	737.626								2856	53.733	31.494	0.633	25.15	0.058	2071.08	48.32	7.479	0.033	2070.03	40.33	47.233	4.028	1956.65	39.585	2377.18	127.822	0.765	0.067	1.133		0.00294048	0.0145923	0.00088694	13.9057		0.333333
Temperate Coral	5_4_7	1.5	aragonite	Cnidaria	2850	ICPMS	7.84	606.75	4.48	6.93		0.03	13	797.78		25.43		8.6	0.06	1.12	0.09	2856	53.733	31.494	0.633	25.15	0.058	2071.08	48.32	7.479	0.033	2070.03	40.33	47.233	4.028	1956.65	39.585	2377.18	127.822	0.765	0.067	1.133		0.00311111	0.0149815	0.000873294	13.0755		0.5
Temperate Coral	5_4_8	4.5	aragonite	Cnidaria	2850	ICPMS	8.07	531.03	4.49	3.39		0.02	17.86	669.819		24.35		8.53	0.07	1.05	0.09	2856	53.733	31.494	0.633	25.15	0.058	2071.08	48.32	7.479	0.033	2070.03	40.33	47.233	4.028	1956.65	39.585	2377.18	127.822	0.765	0.067	1.133		0.00320238	0.0131119	0.000875244	6.39623		0.333333
Temperate Coral	5_4_10	3.7	aragonite	Cnidaria	2850	ICPMS	7.01	543.96	4.38	10.81		0.03	11.81	790.97								2856	53.733	31.494	0.633	25.15	0.058	2071.08	48.32	7.479	0.033	2070.03	40.33	47.233	4.028	1956.65	39.585	2377.18	127.822	0.765	0.067	1.133		0.00278175	0.0134311	0.000853801	20.3962		0.5
Temperate Coral	5_4_11	6	aragonite	Cnidaria	2850	ICPMS	7.06	569.51	4.3	2.63		0.05	15.5	740.444								2856	53.733	31.494	0.633	25.15	0.058	2071.08	48.32	7.479	0.033	2070.03	40.33	47.233	4.028	1956.65	39.585	2377.18	127.822	0.765	0.067	1.133		0.00280159	0.014062	0.000838207	4.96226		0.833333
Temperate Coral	5_4_12	5.2	aragonite	Cnidaria	2850	ICPMS	7.37	593.42	4.23	9.78		0.02	15.26	786.666								2856	53.733	31.494	0.633	25.15	0.058	2071.08	48.32	7.479	0.033	2070.03	40.33	47.233	4.028	1956.65	39.585	2377.18	127.822	0.765	0.067	1.133		0.0029246	0.0146523	0.000824561	18.4528		0.333333
Temperate Coral	5_4_13	4.4	aragonite	Cnidaria	2850	ICPMS	7.2	602.97	4.19	6.5		0.02	13.71	833.861								2856	53.733	31.494	0.633	25.15	0.058	2071.08	48.32	7.479	0.033	2070.03	40.33	47.233	4.028	1956.65	39.585	2377.18	127.822	0.765	0.067	1.133		0.00285714	0.0148881	0.000816764	12.2642		0.333333
Temperate Coral	5_4_14	2.6	aragonite	Cnidaria	2850	ICPMS		620.19	3.8				12.93	982.504								2856	53.733	31.494	0.633	25.15	0.058	2071.08	48.32	7.479	0.033	2070.03	40.33	47.233	4.028	1956.65	39.585	2377.18	127.822	0.765	0.067	1.133			0.0153133	0.000740741
Temperate Coral	5_4_15	2.7	aragonite	Cnidaria	2850	ICPMS	7.48	507.83	4.64	4.43		0.06	18.45	717.008								2856	53.733	31.494	0.633	25.15	0.058	2071.08	48.32	7.479	0.033	2070.03	40.33	47.233	4.028	1956.65	39.585	2377.18	127.822	0.765	0.067	1.133		0.00296825	0.012539	0.000904483	8.35849		1
Temperate Coral	5_4_16	6.3	aragonite	Cnidaria	2850	ICPMS	7.24	577.14	4.22	6.93		0.02	14.62	763.618								2856	53.733	31.494	0.633	25.15	0.058	2071.08	48.32	7.479	0.033	2070.03	40.33	47.233	4.028	1956.65	39.585	2377.18	127.822	0.765	0.067	1.133		0.00287302	0.0142504	0.000822612	13.0755		0.333333
Temperate Coral	5_1_11	n/a	aragonite	Cnidaria	400	VISTA			3.92	3.87	9.9		16.48									409.254	5.656	31.673	0.208	24.95	0.191	1960.3	29.72	8.108	0.063	1738.1	46.827	160.492	16.267	1565.03	58.087	450.448	82.573	2.595	0.263	3.841				0.000764133	7.30189	0.00113793
Temperate Coral	5_1_13	10.7	aragonite	Cnidaria	400	VISTA			4.03	2.88	10.06		16.66									409.254	5.656	31.673	0.208	24.95	0.191	1960.3	29.72	8.108	0.063	1738.1	46.827	160.492	16.267	1565.03	58.087	450.448	82.573	2.595	0.263	3.841				0.000785575	5.43396	0.00115632
Temperate Coral	5_1_1	11.5	aragonite	Cnidaria	400	VISTA			4.03	2.51	10.13		14.09									409.254	5.656	31.673	0.208	24.95	0.191	1960.3	29.72	8.108	0.063	1738.1	46.827	160.492	16.267	1565.03	58.087	450.448	82.573	2.595	0.263	3.841				0.000785575	4.73585	0.00116437
Temperate Coral	5_1_3	10.3	aragonite	Cnidaria	400	VISTA			4.64	2.61	9.66		16.85									409.254	5.656	31.673	0.208	24.95	0.191	1960.3	29.72	8.108	0.063	1738.1	46.827	160.492	16.267	1565.03	58.087	450.448	82.573	2.595	0.263	3.841				0.000904483	4.92453	0.00111034
Temperate Coral	5_1_5	13	aragonite	Cnidaria	400	VISTA			3.53	5.62	9.23		13.38									409.254	5.656	31.673	0.208	24.95	0.191	1960.3	29.72	8.108	0.063	1738.1	46.827	160.492	16.267	1565.03	58.087	450.448	82.573	2.595	0.263	3.841				0.000688109	10.6038	0.00106092
Temperate Coral	5_1_6	9.8	aragonite	Cnidaria	400	VISTA			4.68	4.78	9.85		17.3									409.254	5.656	31.673	0.208	24.95	0.191	1960.3	29.72	8.108	0.063	1738.1	46.827	160.492	16.267	1565.03	58.087	450.448	82.573	2.595	0.263	3.841				0.000912281	9.01887	0.00113218
Temperate Coral	5_1_8	11.9	aragonite	Cnidaria	400	VISTA			3.94	3.75	9.92		15.45									409.254	5.656	31.673	0.208	24.95	0.191	1960.3	29.72	8.108	0.063	1738.1	46.827	160.492	16.267	1565.03	58.087	450.448	82.573	2.595	0.263	3.841				0.000768031	7.07547	0.00114023
Temperate Coral	5_1_10	13.5	aragonite	Cnidaria	400	VISTA			4.24	5.61	9.93		18.79									409.254	5.656	31.673	0.208	24.95	0.191	1960.3	29.72	8.108	0.063	1738.1	46.827	160.492	16.267	1565.03	58.087	450.448	82.573	2.595	0.263	3.841				0.000826511	10.5849	0.00114138
Temperate Coral	5_1_12	11.3	aragonite	Cnidaria	400	VISTA			4.16	2.21	9.1		18									409.254	5.656	31.673	0.208	24.95	0.191	1960.3	29.72	8.108	0.063	1738.1	46.827	160.492	16.267	1565.03	58.087	450.448	82.573	2.595	0.263	3.841				0.000810916	4.16981	0.00104598
Temperate Coral	5_1_13	10.7	aragonite	Cnidaria	400	VISTA			4.22	2.41	9.26		18.25									409.254	5.656	31.673	0.208	24.95	0.191	1960.3	29.72	8.108	0.063	1738.1	46.827	160.492	16.267	1565.03	58.087	450.448	82.573	2.595	0.263	3.841				0.000822612	4.54717	0.00106437
Temperate Coral	5_1_14	11.8	aragonite	Cnidaria	400	VISTA			4.02		9.87		15.59			24.04		8.51	0.07	0.4	0.14	409.254	5.656	31.673	0.208	24.95	0.191	1960.3	29.72	8.108	0.063	1738.1	46.827	160.492	16.267	1565.03	58.087	450.448	82.573	2.595	0.263	3.841				0.000783626		0.00113448
Temperate Coral	5_1_15	12.1	aragonite	Cnidaria	400	VISTA			4.06	2.22	9.89		17.68			23.98		8.51	0.07	0.4	0.14	409.254	5.656	31.673	0.208	24.95	0.191	1960.3	29.72	8.108	0.063	1738.1	46.827	160.492	16.267	1565.03	58.087	450.448	82.573	2.595	0.263	3.841				0.000791423	4.18868	0.00113678
Temperate Coral	5_1_16	13.7	aragonite	Cnidaria	400	VISTA			4.36	2.33	9.71		15.1			24.34		8.53	0.07	0.42	0.14	409.254	5.656	31.673	0.208	24.95	0.191	1960.3	29.72	8.108	0.063	1738.1	46.827	160.492	16.267	1565.03	58.087	450.448	82.573	2.595	0.263	3.841				0.000849903	4.39623	0.00111609
Temperate Coral	5_2_1		aragonite	Cnidaria	600	VISTA			4.47	5.24	10.07		13.66									605.668	7.259	31.629	0.353	24.85	0.129	2012.31	36.718	8.026	0.038	1824.37	31.62	140.965	10.597	1667.35	30.366	573.11	52.028	2.279	0.175	3.373				0.000871345	9.88679	0.00115747
Temperate Coral	?		aragonite	Cnidaria	600	VISTA			4.29	5.81	10.01		11									605.668	7.259	31.629	0.353	24.85	0.129	2012.31	36.718	8.026	0.038	1824.37	31.62	140.965	10.597	1667.35	30.366	573.11	52.028	2.279	0.175	3.373				0.000836257	10.9623	0.00115057
Temperate Coral	?		aragonite	Cnidaria	600	VISTA			4.13	8.32	10.04		16.13									605.668	7.259	31.629	0.353	24.85	0.129	2012.31	36.718	8.026	0.038	1824.37	31.62	140.965	10.597	1667.35	30.366	573.11	52.028	2.279	0.175	3.373				0.000805068	15.6981	0.00115402
Temperate Coral	5_2_2	12.3	aragonite	Cnidaria	600	VISTA			4.52	1.92	9.83		11.94									605.668	7.259	31.629	0.353	24.85	0.129	2012.31	36.718	8.026	0.038	1824.37	31.62	140.965	10.597	1667.35	30.366	573.11	52.028	2.279	0.175	3.373				0.000881092	3.62264	0.00112989
Temperate Coral	5_2_3	12.8	aragonite	Cnidaria	600	VISTA			4.3		9.18											605.668	7.259	31.629	0.353	24.85	0.129	2012.31	36.718	8.026	0.038	1824.37	31.62	140.965	10.597	1667.35	30.366	573.11	52.028	2.279	0.175	3.373				0.000838207		0.00105517
Temperate Coral	5_2_4	10.2	aragonite	Cnidaria	600	VISTA			3.56	5.02	10.27		14.97									605.668	7.259	31.629	0.353	24.85	0.129	2012.31	36.718	8.026	0.038	1824.37	31.62	140.965	10.597	1667.35	30.366	573.11	52.028	2.279	0.175	3.373				0.000693957	9.4717	0.00118046
Temperate Coral	5_2_5	13	aragonite	Cnidaria	600	VISTA			4.5		9.1											605.668	7.259	31.629	0.353	24.85	0.129	2012.31	36.718	8.026	0.038	1824.37	31.62	140.965	10.597	1667.35	30.366	573.11	52.028	2.279	0.175	3.373				0.000877193		0.00104598
Temperate Coral	5_2_6	11.7	aragonite	Cnidaria	600	VISTA			4.45	6.5	10.03		16.03									605.668	7.259	31.629	0.353	24.85	0.129	2012.31	36.718	8.026	0.038	1824.37	31.62	140.965	10.597	1667.35	30.366	573.11	52.028	2.279	0.175	3.373				0.000867446	12.2642	0.00115287
Temperate Coral	5_3_9		aragonite	Cnidaria	600	VISTA			4.81		9.23											605.668	7.259	31.629	0.353	24.85	0.129	2012.31	36.718	8.026	0.038	1824.37	31.62	140.965	10.597	1667.35	30.366	573.11	52.028	2.279	0.175	3.373				0.000937622		0.00106092
Temperate Coral	5_2_10	11.1	aragonite	Cnidaria	600	VISTA			4.47		9.19											605.668	7.259	31.629	0.353	24.85	0.129	2012.31	36.718	8.026	0.038	1824.37	31.62	140.965	10.597	1667.35	30.366	573.11	52.028	2.279	0.175	3.373				0.000871345		0.00105632
Temperate Coral	5_2_11	11.4	aragonite	Cnidaria	600	VISTA			4.48	3.87	9.25		16.01									605.668	7.259	31.629	0.353	24.85	0.129	2012.31	36.718	8.026	0.038	1824.37	31.62	140.965	10.597	1667.35	30.366	573.11	52.028	2.279	0.175	3.373				0.000873294	7.30189	0.00106322
Temperate Coral	5_2_12	10.6	aragonite	Cnidaria	600	VISTA			4.48		9.19											605.668	7.259	31.629	0.353	24.85	0.129	2012.31	36.718	8.026	0.038	1824.37	31.62	140.965	10.597	1667.35	30.366	573.11	52.028	2.279	0.175	3.373				0.000873294		0.00105632
Temperate Coral	5_2_13	11.8	aragonite	Cnidaria	600	VISTA			4.29	4.16	9.83		15.73			26.19	0.3	8.65	0.06	0.62	0.1	605.668	7.259	31.629	0.353	24.85	0.129	2012.31	36.718	8.026	0.038	1824.37	31.62	140.965	10.597	1667.35	30.366	573.11	52.028	2.279	0.175	3.373				0.000836257	7.84906	0.00112989
Temperate Coral	5_2_14	12.8	aragonite	Cnidaria	600	VISTA			3.94	4.69	9.99		17.77			24.79	0.31	8.56	0.06	0.53	0.1	605.668	7.259	31.629	0.353	24.85	0.129	2012.31	36.718	8.026	0.038	1824.37	31.62	140.965	10.597	1667.35	30.366	573.11	52.028	2.279	0.175	3.373				0.000768031	8.84906	0.00114828
Temperate Coral	5_2_15	11.8	aragonite	Cnidaria	600	VISTA			4.3	6.75	9.33		13.7									605.668	7.259	31.629	0.353	24.85	0.129	2012.31	36.718	8.026	0.038	1824.37	31.62	140.965	10.597	1667.35	30.366	573.11	52.028	2.279	0.175	3.373				0.000838207	12.7358	0.00107241
Temperate Coral	5_2_18	13.9	aragonite	Cnidaria	600	VISTA			5.33	2.78	9.31		14.1			24.9		8.57	0.06	0.54	0.1	605.668	7.259	31.629	0.353	24.85	0.129	2012.31	36.718	8.026	0.038	1824.37	31.62	140.965	10.597	1667.35	30.366	573.11	52.028	2.279	0.175	3.373				0.00103899	5.24528	0.00107011
Temperate Coral	5_2_19	10.9	aragonite	Cnidaria	600	VISTA			4.14	1.93	9.28		14.13									605.668	7.259	31.629	0.353	24.85	0.129	2012.31	36.718	8.026	0.038	1824.37	31.62	140.965	10.597	1667.35	30.366	573.11	52.028	2.279	0.175	3.373				0.000807018	3.64151	0.00106667
Temperate Coral	5_3_1	n/a	aragonite	Cnidaria	900	VISTA			4.05	6.94	9.93		14.84									902.99	11.736	31.73	0.426	24.9	0.141	2027.49	29.876	7.853	0.052	1906.89	29.703	101.501	10.982	1779.78	31.685	915.164	110.398	1.641	0.183	2.428				0.000789474	13.0943	0.00114138
Temperate Coral	5_3_2	10.9	aragonite	Cnidaria	900	VISTA			3.46	2.14	10.16		13.69			24.71		8.56	0.06	0.71	0.12	902.99	11.736	31.73	0.426	24.9	0.141	2027.49	29.876	7.853	0.052	1906.89	29.703	101.501	10.982	1779.78	31.685	915.164	110.398	1.641	0.183	2.428				0.000674464	4.03774	0.00116782
Temperate Coral	5_3_10	n/a	aragonite	Cnidaria	900	VISTA			3.83	6.92	10.02		20.16									902.99	11.736	31.73	0.426	24.9	0.141	2027.49	29.876	7.853	0.052	1906.89	29.703	101.501	10.982	1779.78	31.685	915.164	110.398	1.641	0.183	2.428				0.000746589	13.0566	0.00115172
Temperate Coral	5_3_2	10.9	aragonite	Cnidaria	900	VISTA			3.73	3.02	9.34		13.1			24.71		8.56	0.06	0.71	0.12	902.99	11.736	31.73	0.426	24.9	0.141	2027.49	29.876	7.853	0.052	1906.89	29.703	101.501	10.982	1779.78	31.685	915.164	110.398	1.641	0.183	2.428				0.000727096	5.69811	0.00107356
Temperate Coral	5_3_3	9.6	aragonite	Cnidaria	900	VISTA			4.24	3.35	9.82		12.13			24.32		8.53	0.07	0.68	0.12	902.99	11.736	31.73	0.426	24.9	0.141	2027.49	29.876	7.853	0.052	1906.89	29.703	101.501	10.982	1779.78	31.685	915.164	110.398	1.641	0.183	2.428				0.000826511	6.32075	0.00112874
Temperate Coral	5_3_4	12.7	aragonite	Cnidaria	900	VISTA			4.47	3.01	9.75		15.71									902.99	11.736	31.73	0.426	24.9	0.141	2027.49	29.876	7.853	0.052	1906.89	29.703	101.501	10.982	1779.78	31.685	915.164	110.398	1.641	0.183	2.428				0.000871345	5.67925	0.00112069
Temperate Coral	5_3_6	10.6	aragonite	Cnidaria	900	VISTA			4.18	9.72	9.79		17.53									902.99	11.736	31.73	0.426	24.9	0.141	2027.49	29.876	7.853	0.052	1906.89	29.703	101.501	10.982	1779.78	31.685	915.164	110.398	1.641	0.183	2.428				0.000814815	18.3396	0.00112529
Temperate Coral	5_3_9	11.6	aragonite	Cnidaria	900	VISTA			4.6	3.45	9.31		18.93									902.99	11.736	31.73	0.426	24.9	0.141	2027.49	29.876	7.853	0.052	1906.89	29.703	101.501	10.982	1779.78	31.685	915.164	110.398	1.641	0.183	2.428				0.000896686	6.50943	0.00107011
Temperate Coral	5_3_11	13.9	aragonite	Cnidaria	900	VISTA			4.37	3.29	9.36		15.72			23.79		8.5	0.07	0.65	0.12	902.99	11.736	31.73	0.426	24.9	0.141	2027.49	29.876	7.853	0.052	1906.89	29.703	101.501	10.982	1779.78	31.685	915.164	110.398	1.641	0.183	2.428				0.000851852	6.20755	0.00107586
Temperate Coral	5_3_12	8.7	aragonite	Cnidaria	900	VISTA			4.33	1.67	9.13		16.82									902.99	11.736	31.73	0.426	24.9	0.141	2027.49	29.876	7.853	0.052	1906.89	29.703	101.501	10.982	1779.78	31.685	915.164	110.398	1.641	0.183	2.428				0.000844055	3.15094	0.00104943
Temperate Coral	5_3_13	11	aragonite	Cnidaria	900	VISTA			3.92	3.29	9.2		17.74									902.99	11.736	31.73	0.426	24.9	0.141	2027.49	29.876	7.853	0.052	1906.89	29.703	101.501	10.982	1779.78	31.685	915.164	110.398	1.641	0.183	2.428				0.000764133	6.20755	0.00105747
Temperate Coral	5_3_16	12.9	aragonite	Cnidaria	900	VISTA			4.43	2.35	9.44		19.11									902.99	11.736	31.73	0.426	24.9	0.141	2027.49	29.876	7.853	0.052	1906.89	29.703	101.501	10.982	1779.78	31.685	915.164	110.398	1.641	0.183	2.428				0.000863548	4.43396	0.00108506
Temperate Coral	5_3_17	9.3	aragonite	Cnidaria	900	VISTA			4.23	2.99	10.04		15.41									902.99	11.736	31.73	0.426	24.9	0.141	2027.49	29.876	7.853	0.052	1906.89	29.703	101.501	10.982	1779.78	31.685	915.164	110.398	1.641	0.183	2.428				0.000824561	5.64151	0.00115402
Temperate Coral	5_3_18	n/a	aragonite	Cnidaria	900	VISTA			4.61	5.38	9.1		16.52									902.99	11.736	31.73	0.426	24.9	0.141	2027.49	29.876	7.853	0.052	1906.89	29.703	101.501	10.982	1779.78	31.685	915.164	110.398	1.641	0.183	2.428				0.000898635	10.1509	0.00104598
Temperate Coral	5_3_19	10.9	aragonite	Cnidaria	900	VISTA			4.55	3.93	9.73		16.56									902.99	11.736	31.73	0.426	24.9	0.141	2027.49	29.876	7.853	0.052	1906.89	29.703	101.501	10.982	1779.78	31.685	915.164	110.398	1.641	0.183	2.428				0.00088694	7.41509	0.00111839
Temperate Coral	5_4_3	5.6	aragonite	Cnidaria	2850	VISTA			3.44	5.55	10.13		13.26									2856	53.733	31.494	0.633	25.15	0.058	2071.08	48.32	7.479	0.033	2070.03	40.33	47.233	4.028	1956.65	39.585	2377.18	127.822	0.765	0.067	1.133				0.000670565	10.4717	0.00116437
Temperate Coral	5_4_6	5.7	aragonite	Cnidaria	2850	VISTA			3.8	8.92	10.14		17.19									2856	53.733	31.494	0.633	25.15	0.058	2071.08	48.32	7.479	0.033	2070.03	40.33	47.233	4.028	1956.65	39.585	2377.18	127.822	0.765	0.067	1.133				0.000740741	16.8302	0.00116552
Temperate Coral	5_4_2	n/a	aragonite	Cnidaria	2850	VISTA			3.53	6.61	10.12		14.59									2856	53.733	31.494	0.633	25.15	0.058	2071.08	48.32	7.479	0.033	2070.03	40.33	47.233	4.028	1956.65	39.585	2377.18	127.822	0.765	0.067	1.133				0.000688109	12.4717	0.00116322
Temperate Coral	5_4_1	0.8	aragonite	Cnidaria	2850	VISTA			4.33	2.94	9.21		13.68									2856	53.733	31.494	0.633	25.15	0.058	2071.08	48.32	7.479	0.033	2070.03	40.33	47.233	4.028	1956.65	39.585	2377.18	127.822	0.765	0.067	1.133				0.000844055	5.54717	0.00105862
Temperate Coral	5_4_3	5.6	aragonite	Cnidaria	2850	VISTA			3.94	2.57	9.08		11.41									2856	53.733	31.494	0.633	25.15	0.058	2071.08	48.32	7.479	0.033	2070.03	40.33	47.233	4.028	1956.65	39.585	2377.18	127.822	0.765	0.067	1.133				0.000768031	4.84906	0.00104368
Temperate Coral	5_4_4	3.5	aragonite	Cnidaria	2850	VISTA			4.25	3.68	9.28		14.1			24.99		8.57	0.06	1.09	0.09	2856	53.733	31.494	0.633	25.15	0.058	2071.08	48.32	7.479	0.033	2070.03	40.33	47.233	4.028	1956.65	39.585	2377.18	127.822	0.765	0.067	1.133				0.00082846	6.9434	0.00106667
Temperate Coral	5_4_5	2.8	aragonite	Cnidaria	2850	VISTA			4.8	8.14	9.33		16.82									2856	53.733	31.494	0.633	25.15	0.058	2071.08	48.32	7.479	0.033	2070.03	40.33	47.233	4.028	1956.65	39.585	2377.18	127.822	0.765	0.067	1.133				0.000935673	15.3585	0.00107241
Temperate Coral	5_4_6	5.7	aragonite	Cnidaria	2850	VISTA			4.59	3.17	9.18		13.84									2856	53.733	31.494	0.633	25.15	0.058	2071.08	48.32	7.479	0.033	2070.03	40.33	47.233	4.028	1956.65	39.585	2377.18	127.822	0.765	0.067	1.133				0.000894737	5.98113	0.00105517
Temperate Coral	5_4_7	1.5	aragonite	Cnidaria	2850	VISTA			4.49	2.23	9.15		13.11			25.43		8.6	0.06	1.12	0.09	2856	53.733	31.494	0.633	25.15	0.058	2071.08	48.32	7.479	0.033	2070.03	40.33	47.233	4.028	1956.65	39.585	2377.18	127.822	0.765	0.067	1.133				0.000875244	4.20755	0.00105172
Temperate Coral	5_4_8	4.5	aragonite	Cnidaria	2850	VISTA			4.44	4.13	9.73		19.71			24.35		8.53	0.07	1.05	0.09	2856	53.733	31.494	0.633	25.15	0.058	2071.08	48.32	7.479	0.033	2070.03	40.33	47.233	4.028	1956.65	39.585	2377.18	127.822	0.765	0.067	1.133				0.000865497	7.79245	0.00111839
Temperate Coral	5_4_10	3.7	aragonite	Cnidaria	2850	VISTA			4.37	3.23	9.19		11.47									2856	53.733	31.494	0.633	25.15	0.058	2071.08	48.32	7.479	0.033	2070.03	40.33	47.233	4.028	1956.65	39.585	2377.18	127.822	0.765	0.067	1.133				0.000851852	6.09434	0.00105632
Temperate Coral	5_4_11	6	aragonite	Cnidaria	2850	VISTA			4.32	3.14	9.88		16.53									2856	53.733	31.494	0.633	25.15	0.058	2071.08	48.32	7.479	0.033	2070.03	40.33	47.233	4.028	1956.65	39.585	2377.18	127.822	0.765	0.067	1.133				0.000842105	5.92453	0.00113563
Temperate Coral	5_4_12	5.2	aragonite	Cnidaria	2850	VISTA			4.27	2.51	9.81		16.46									2856	53.733	31.494	0.633	25.15	0.058	2071.08	48.32	7.479	0.033	2070.03	40.33	47.233	4.028	1956.65	39.585	2377.18	127.822	0.765	0.067	1.133				0.000832359	4.73585	0.00112759
Temperate Coral	5_4_13	4.4	aragonite	Cnidaria	2850	VISTA			4.26	1.9	9.04		14.1									2856	53.733	31.494	0.633	25.15	0.058	2071.08	48.32	7.479	0.033	2070.03	40.33	47.233	4.028	1956.65	39.585	2377.18	127.822	0.765	0.067	1.133				0.000830409	3.58491	0.00103908
Temperate Coral	5_4_14	2.6	aragonite	Cnidaria	2850	VISTA			3.78		10.14		13									2856	53.733	31.494	0.633	25.15	0.058	2071.08	48.32	7.479	0.033	2070.03	40.33	47.233	4.028	1956.65	39.585	2377.18	127.822	0.765	0.067	1.133				0.000736842		0.00116552
Temperate Coral	5_4_15	2.7	aragonite	Cnidaria	2850	VISTA			4.63	3.55	9.27		20.16									2856	53.733	31.494	0.633	25.15	0.058	2071.08	48.32	7.479	0.033	2070.03	40.33	47.233	4.028	1956.65	39.585	2377.18	127.822	0.765	0.067	1.133				0.000902534	6.69811	0.00106552
Temperate Coral	5_4_16	6.3	aragonite	Cnidaria	2850	VISTA			4.21	2.67	9.7		15.02									2856	53.733	31.494	0.633	25.15	0.058	2071.08	48.32	7.479	0.033	2070.03	40.33	47.233	4.028	1956.65	39.585	2377.18	127.822	0.765	0.067	1.133				0.000820663	5.03774	0.00111494
American Oyster	6_1_2	2.1	low-Mg calcite	Mollusca	400	ICPMS	27.63	103.5	12.85	23.62	1.23	0.02	1.17									409.254	5.656	32.06	0.288	25.08	0.148	1832.98	125.303	8.149	0.04	1598.31	112.115	163.088	18.643	1424.95	100.465	369.607	45.886	2.634	0.299	3.898		0.0109643	0.00255556	0.00250487	44.566	0.000141379	0.333333
American Oyster	6_1_3	2.2	low-Mg calcite	Mollusca	400	ICPMS	29.47	104.15	12.04	19.94	1.27			8.58		13.37	1.17	7.32	0.58	-0.83	0.58	409.254	5.656	32.06	0.288	25.08	0.148	1832.98	125.303	8.149	0.04	1598.31	112.115	163.088	18.643	1424.95	100.465	369.607	45.886	2.634	0.299	3.898		0.0116944	0.0025716	0.00234698	37.6226	0.000145977
American Oyster	6_2_2		low-Mg calcite	Mollusca	600	ICPMS	25.77	118.62	10.06	19.05	0.94	0.01		6.42		16.91	0.23	7.95	0.18	-0.07	0.24	605.668	7.259	31.731	0.199	25.12	0.11	1862.31	141.269	8.019	0.08	1683.88	126.468	130.501	25.075	1538.18	115.767	546.57	118.985	2.112	0.408	3.126		0.0102262	0.00292889	0.00196101	35.9434	0.000108046	0.166667
American Oyster	6_2_3	1.8	low-Mg calcite	Mollusca	600	ICPMS	23.12	89.35	12.27	9.36	1.02	0.03		6		16.82	0.11	7.94	0.18	-0.08	0.24	605.668	7.259	31.731	0.199	25.12	0.11	1862.31	141.269	8.019	0.08	1683.88	126.468	130.501	25.075	1538.18	115.767	546.57	118.985	2.112	0.408	3.126		0.0091746	0.00220617	0.00239181	17.6604	0.000117241	0.5
American Oyster	6_2_4	2	low-Mg calcite	Mollusca	600	ICPMS	23.58	113.25	8.47		0.9	0.02				18.82	2.9	8.14	0.14	0.12	0.21	605.668	7.259	31.731	0.199	25.12	0.11	1862.31	141.269	8.019	0.08	1683.88	126.468	130.501	25.075	1538.18	115.767	546.57	118.985	2.112	0.408	3.126		0.00935714	0.0027963	0.00165107		0.000103448	0.333333
American Oyster	6_3_3	1.3	low-Mg calcite	Mollusca	900	ICPMS	19.17	97.6	10.07	29.27	0.96		0.95	13.09		15.22		7.74	0.26	-0.09	0.27	902.99	11.736	31.861	0.251	25	0.158	1855.59	91.705	7.827	0.045	1749.26	87.2	88.476	9.359	1635.91	81.741	892.229	107.945	1.43	0.151	2.116		0.00760714	0.00240988	0.00196296	55.2264	0.000110345
American Oyster	6_3_4		low-Mg calcite	Mollusca	900	ICPMS	22.26	99.52	11.16	32.98	0.99	0.02	1.06	9.71		17.63	0.16	8.03	0.16	0.2	0.18	902.99	11.736	31.861	0.251	25	0.158	1855.59	91.705	7.827	0.045	1749.26	87.2	88.476	9.359	1635.91	81.741	892.229	107.945	1.43	0.151	2.116		0.00883333	0.00245728	0.00217544	62.2264	0.000113793	0.333333
American Oyster	6_4_2	0.9	low-Mg calcite	Mollusca	2850	ICPMS	16.09	102.95	9.4	21.16	0.98	0.03	0.75	8.43		15.95	3.48	7.84	0.21	0.39	0.23	2856	53.733	31.886	0.24	24.98	0.084	2063.15	42.647	7.448	0.037	2071.29	50.88	44.1	3.119	1956.03	46.718	2551.33	255.551	0.712	0.05	1.054		0.00638492	0.00254198	0.00183236	39.9245	0.000112644	0.5
American Oyster	6_4_4	0	low-Mg calcite	Mollusca	2850	ICPMS	28.36	87.66	11.95	17.38	1.14	0.01	0.91	11.2		15.61	0.5	7.79	0.23	0.34	0.24	2856	53.733	31.886	0.24	24.98	0.084	2063.15	42.647	7.448	0.037	2071.29	50.88	44.1	3.119	1956.03	46.718	2551.33	255.551	0.712	0.05	1.054		0.011254	0.00216444	0.00232943	32.7925	0.000131034	0.166667
American Oyster	6_1_2	2.1	low-Mg calcite	Mollusca	400	VISTA			13.04	25.29			1.21									409.254	5.656	32.06	0.288	25.08	0.148	1832.98	125.303	8.149	0.04	1598.31	112.115	163.088	18.643	1424.95	100.465	369.607	45.886	2.634	0.299	3.898				0.00254191	47.717
American Oyster	6_1_3	2.2	low-Mg calcite	Mollusca	400	VISTA			12.13	46.5						13.37	1.17	7.32	0.58	-0.83	0.58	409.254	5.656	32.06	0.288	25.08	0.148	1832.98	125.303	8.149	0.04	1598.31	112.115	163.088	18.643	1424.95	100.465	369.607	45.886	2.634	0.299	3.898				0.00236452	87.7358
American Oyster	6_2_2		low-Mg calcite	Mollusca	600	VISTA			10.24	14.65	0.92					16.91	0.23	7.95	0.18	-0.07	0.24	605.668	7.259	31.731	0.199	25.12	0.11	1862.31	141.269	8.019	0.08	1683.88	126.468	130.501	25.075	1538.18	115.767	546.57	118.985	2.112	0.408	3.126				0.0019961	27.6415	0.000105747
American Oyster	6_2_3	1.8	low-Mg calcite	Mollusca	600	VISTA			12.28	12.73	0.98					16.82	0.11	7.94	0.18	-0.08	0.24	605.668	7.259	31.731	0.199	25.12	0.11	1862.31	141.269	8.019	0.08	1683.88	126.468	130.501	25.075	1538.18	115.767	546.57	118.985	2.112	0.408	3.126				0.00239376	24.0189	0.000112644
American Oyster	6_2_4	2	low-Mg calcite	Mollusca	600	VISTA			8.29	64.62	0.87					18.82	2.9	8.14	0.14	0.12	0.21	605.668	7.259	31.731	0.199	25.12	0.11	1862.31	141.269	8.019	0.08	1683.88	126.468	130.501	25.075	1538.18	115.767	546.57	118.985	2.112	0.408	3.126				0.00161598	121.925	0.0001
American Oyster	6_3_3	1.3	low-Mg calcite	Mollusca	900	VISTA			10.03	56.69	0.94		1.09			15.22		7.74	0.26	-0.09	0.27	902.99	11.736	31.861	0.251	25	0.158	1855.59	91.705	7.827	0.045	1749.26	87.2	88.476	9.359	1635.91	81.741	892.229	107.945	1.43	0.151	2.116				0.00195517	106.962	0.000108046
American Oyster	6_3_4		low-Mg calcite	Mollusca	900	VISTA			11.35	37.89	0.97		1.19			17.63	0.16	8.03	0.16	0.2	0.18	902.99	11.736	31.861	0.251	25	0.158	1855.59	91.705	7.827	0.045	1749.26	87.2	88.476	9.359	1635.91	81.741	892.229	107.945	1.43	0.151	2.116				0.00221248	71.4906	0.000111494
American Oyster	6_4_2	0.9	low-Mg calcite	Mollusca	2850	VISTA			9.54	24.48	0.94		0.87			15.95	3.48	7.84	0.21	0.39	0.23	2856	53.733	31.886	0.24	24.98	0.084	2063.15	42.647	7.448	0.037	2071.29	50.88	44.1	3.119	1956.03	46.718	2551.33	255.551	0.712	0.05	1.054				0.00185965	46.1887	0.000108046
American Oyster	6_4_4	0	low-Mg calcite	Mollusca	2850	VISTA			12.25	18.96			0.95			15.61	0.5	7.79	0.23	0.34	0.24	2856	53.733	31.886	0.24	24.98	0.084	2063.15	42.647	7.448	0.037	2071.29	50.88	44.1	3.119	1956.03	46.718	2551.33	255.551	0.712	0.05	1.054				0.00238791	35.7736
Bay Scallop	6_1_1		low-Mg calcite	Mollusca	400	ICPMS	10.94	42.46	21.36	18.79	1.51		5.62	7.53								409.254	5.656	32.06	0.288	25.08	0.148	1832.98	125.303	8.149	0.04	1598.31	112.115	163.088	18.643	1424.95	100.465	369.607	45.886	2.634	0.299	3.898		0.00434127	0.0010484	0.00416374	35.4528	0.000173563
Bay Scallop	6_1_2	5.6	low-Mg calcite	Mollusca	400	ICPMS	14.45	38.58	15.33	6.25	1.4		4.21	4.15								409.254	5.656	32.06	0.288	25.08	0.148	1832.98	125.303	8.149	0.04	1598.31	112.115	163.088	18.643	1424.95	100.465	369.607	45.886	2.634	0.299	3.898		0.00573413	0.000952593	0.0029883	11.7925	0.00016092
Bay Scallop	6_2_1	5.5	low-Mg calcite	Mollusca	600	ICPMS	16.21	33.71	17.88	3.75	1.51	0	4.73	1.92								605.668	7.259	31.731	0.199	25.12	0.11	1862.31	141.269	8.019	0.08	1683.88	126.468	130.501	25.075	1538.18	115.767	546.57	118.985	2.112	0.408	3.126		0.00643254	0.000832346	0.00348538	7.07547	0.000173563	0
Bay Scallop	6_2_2		low-Mg calcite	Mollusca	600	ICPMS	11.14	39.48	26.42	3.19	1.49	0	9.89	2.55								605.668	7.259	31.731	0.199	25.12	0.11	1862.31	141.269	8.019	0.08	1683.88	126.468	130.501	25.075	1538.18	115.767	546.57	118.985	2.112	0.408	3.126		0.00442063	0.000974815	0.0051501	6.01887	0.000171264	0
Bay Scallop	6_2_3		low-Mg calcite	Mollusca	600	ICPMS	8.17	25.46	19.53	16.33	1.41	0	8.25	1.81								605.668	7.259	31.731	0.199	25.12	0.11	1862.31	141.269	8.019	0.08	1683.88	126.468	130.501	25.075	1538.18	115.767	546.57	118.985	2.112	0.408	3.126		0.00324206	0.000628642	0.00380702	30.8113	0.000162069	0
Bay Scallop	6_3_3	-0.1	low-Mg calcite	Mollusca	900	ICPMS	9.87	25.01	13.66	6.21	1.33		4.49	2.77								902.99	11.736	31.861	0.251	25	0.158	1855.59	91.705	7.827	0.045	1749.26	87.2	88.476	9.359	1635.91	81.741	892.229	107.945	1.43	0.151	2.116		0.00391667	0.000617531	0.00266277	11.717	0.000152874
Bay Scallop	6_3_5	1.5	low-Mg calcite	Mollusca	900	ICPMS	10.39	39.71	18.31	13.3	1.38		6.15	4.25								902.99	11.736	31.861	0.251	25	0.158	1855.59	91.705	7.827	0.045	1749.26	87.2	88.476	9.359	1635.91	81.741	892.229	107.945	1.43	0.151	2.116		0.00412302	0.000980494	0.0035692	25.0943	0.000158621
Bay Scallop	6_4_5	-0.1	low-Mg calcite	Mollusca	2850	ICPMS	13.93	23.7	16	23.94	1.43		3.82	2.32								2856	53.733	31.886	0.24	24.98	0.084	2063.15	42.647	7.448	0.037	2071.29	50.88	44.1	3.119	1956.03	46.718	2551.33	255.551	0.712	0.05	1.054		0.00552778	0.000585185	0.00311891	45.1698	0.000164368
Bay Scallop	6_4_6	1.4	low-Mg calcite	Mollusca	2850	ICPMS	12.6	28.62	22.9	8.14	1.4		5.21	6.33								2856	53.733	31.886	0.24	24.98	0.084	2063.15	42.647	7.448	0.037	2071.29	50.88	44.1	3.119	1956.03	46.718	2551.33	255.551	0.712	0.05	1.054		0.005	0.000706667	0.00446394	15.3585	0.00016092
Bay Scallop	6_1_1		low-Mg calcite	Mollusca	400	VISTA			21.58	9.97	1.48											409.254	5.656	32.06	0.288	25.08	0.148	1832.98	125.303	8.149	0.04	1598.31	112.115	163.088	18.643	1424.95	100.465	369.607	45.886	2.634	0.299	3.898				0.00420663	18.8113	0.000170115
Bay Scallop	6_1_2	5.6	low-Mg calcite	Mollusca	400	VISTA			15.73	11.27	1.36											409.254	5.656	32.06	0.288	25.08	0.148	1832.98	125.303	8.149	0.04	1598.31	112.115	163.088	18.643	1424.95	100.465	369.607	45.886	2.634	0.299	3.898				0.00306628	21.2642	0.000156322
Bay Scallop	6_2_1	5.5	low-Mg calcite	Mollusca	600	VISTA			18.35	3.62	1.47											605.668	7.259	31.731	0.199	25.12	0.11	1862.31	141.269	8.019	0.08	1683.88	126.468	130.501	25.075	1538.18	115.767	546.57	118.985	2.112	0.408	3.126				0.003577	6.83019	0.000168966
Bay Scallop	6_2_2		low-Mg calcite	Mollusca	600	VISTA			27.46	3.08	1.48											605.668	7.259	31.731	0.199	25.12	0.11	1862.31	141.269	8.019	0.08	1683.88	126.468	130.501	25.075	1538.18	115.767	546.57	118.985	2.112	0.408	3.126				0.00535283	5.81132	0.000170115
Bay Scallop	6_2_3		low-Mg calcite	Mollusca	600	VISTA			20.78		1.38											605.668	7.259	31.731	0.199	25.12	0.11	1862.31	141.269	8.019	0.08	1683.88	126.468	130.501	25.075	1538.18	115.767	546.57	118.985	2.112	0.408	3.126				0.00405068		0.000158621
Bay Scallop	6_3_3	-0.1	low-Mg calcite	Mollusca	900	VISTA			14.03	6	1.29											902.99	11.736	31.861	0.251	25	0.158	1855.59	91.705	7.827	0.045	1749.26	87.2	88.476	9.359	1635.91	81.741	892.229	107.945	1.43	0.151	2.116				0.00273489	11.3208	0.000148276
Bay Scallop	6_3_5	1.5	low-Mg calcite	Mollusca	900	VISTA			18.78	12.51	1.34											902.99	11.736	31.861	0.251	25	0.158	1855.59	91.705	7.827	0.045	1749.26	87.2	88.476	9.359	1635.91	81.741	892.229	107.945	1.43	0.151	2.116				0.00366082	23.6038	0.000154023
Bay Scallop	6_4_5	-0.1	low-Mg calcite	Mollusca	2850	VISTA			16.11	7.12	1.38											2856	53.733	31.886	0.24	24.98	0.084	2063.15	42.647	7.448	0.037	2071.29	50.88	44.1	3.119	1956.03	46.718	2551.33	255.551	0.712	0.05	1.054				0.00314035	13.434	0.000158621
Bay Scallop	6_4_6	1.4	low-Mg calcite	Mollusca	2850	VISTA			23.58		1.36											2856	53.733	31.886	0.24	24.98	0.084	2063.15	42.647	7.448	0.037	2071.29	50.88	44.1	3.119	1956.03	46.718	2551.33	255.551	0.712	0.05	1.054				0.00459649		0.000156322
Blue Mussel	6_1_12	1.4	low-Mg calcite	Mollusca	400	ICPMS	8.6	36.95	6.35	5.27	1.22		2.31	7.4								409.254	5.656	32.06	0.288	25.08	0.148	1832.98	125.303	8.149	0.04	1598.31	112.115	163.088	18.643	1424.95	100.465	369.607	45.886	2.634	0.299	3.898		0.0034127	0.000912346	0.00123782	9.9434	0.00014023
Blue Mussel	6_1_14	1.4	low-Mg calcite	Mollusca	400	ICPMS	5.29	44.83	8.27	2.36	1.19		3.4	5.9								409.254	5.656	32.06	0.288	25.08	0.148	1832.98	125.303	8.149	0.04	1598.31	112.115	163.088	18.643	1424.95	100.465	369.607	45.886	2.634	0.299	3.898		0.00209921	0.00110691	0.00161209	4.45283	0.000136782
Blue Mussel	6_2_6	1.2	low-Mg calcite	Mollusca	600	ICPMS	7.62	38.07	9.18	8.66		0.05										605.668	7.259	31.731	0.199	25.12	0.11	1862.31	141.269	8.019	0.08	1683.88	126.468	130.501	25.075	1538.18	115.767	546.57	118.985	2.112	0.408	3.126		0.00302381	0.00094	0.00178947	16.3396		0.833333
Blue Mussel	6_2_7	-0.9	low-Mg calcite	Mollusca	600	ICPMS	5.29	35.58	10.28	9.8	1.38	0.03										605.668	7.259	31.731	0.199	25.12	0.11	1862.31	141.269	8.019	0.08	1683.88	126.468	130.501	25.075	1538.18	115.767	546.57	118.985	2.112	0.408	3.126		0.00209921	0.000878519	0.0020039	18.4906	0.000158621	0.5
Blue Mussel	6_2_8	4.6	low-Mg calcite	Mollusca	600	ICPMS	6.76	47.36	7.81	12.26	1.25	0.05										605.668	7.259	31.731	0.199	25.12	0.11	1862.31	141.269	8.019	0.08	1683.88	126.468	130.501	25.075	1538.18	115.767	546.57	118.985	2.112	0.408	3.126		0.00268254	0.00116938	0.00152242	23.1321	0.000143678	0.833333
Blue Mussel	6_3_14	3.5	low-Mg calcite	Mollusca	900	ICPMS	7.66	48.61	5.95	6.98	1.21		2.48	4.16								902.99	11.736	31.861	0.251	25	0.158	1855.59	91.705	7.827	0.045	1749.26	87.2	88.476	9.359	1635.91	81.741	892.229	107.945	1.43	0.151	2.116		0.00303968	0.00120025	0.00115984	13.1698	0.00013908
Blue Mussel	6_3_15	3	low-Mg calcite	Mollusca	900	ICPMS	8.12	24.99	3.09	8.68			3.2									902.99	11.736	31.861	0.251	25	0.158	1855.59	91.705	7.827	0.045	1749.26	87.2	88.476	9.359	1635.91	81.741	892.229	107.945	1.43	0.151	2.116		0.00322222	0.000617037	0.000602339	16.3774
Blue Mussel	6_4_1	5.7	low-Mg calcite	Mollusca	2850	ICPMS		59.65	13.82	5.43	1.29		3.04	7.32								2856	53.733	31.886	0.24	24.98	0.084	2063.15	42.647	7.448	0.037	2071.29	50.88	44.1	3.119	1956.03	46.718	2551.33	255.551	0.712	0.05	1.054			0.00147284	0.00269396	10.2453	0.000148276
Blue Mussel	6_4_10	7.8	low-Mg calcite	Mollusca	2850	ICPMS	6.69	35.18	8.09	4.13	1.29	0.01	3.19	6.72								2856	53.733	31.886	0.24	24.98	0.084	2063.15	42.647	7.448	0.037	2071.29	50.88	44.1	3.119	1956.03	46.718	2551.33	255.551	0.712	0.05	1.054		0.00265476	0.000868642	0.001577	7.79245	0.000148276	0.166667
Blue Mussel	6_1_12	1.4	low-Mg calcite	Mollusca	400	VISTA			6.54		1.19		2.21									409.254	5.656	32.06	0.288	25.08	0.148	1832.98	125.303	8.149	0.04	1598.31	112.115	163.088	18.643	1424.95	100.465	369.607	45.886	2.634	0.299	3.898				0.00127485		0.000136782
Blue Mussel	6_1_14	1.4	low-Mg calcite	Mollusca	400	VISTA			8.52		1.15		2.67									409.254	5.656	32.06	0.288	25.08	0.148	1832.98	125.303	8.149	0.04	1598.31	112.115	163.088	18.643	1424.95	100.465	369.607	45.886	2.634	0.299	3.898				0.00166082		0.000132184
Blue Mussel	6_2_6	1.2	low-Mg calcite	Mollusca	600	VISTA			9.4													605.668	7.259	31.731	0.199	25.12	0.11	1862.31	141.269	8.019	0.08	1683.88	126.468	130.501	25.075	1538.18	115.767	546.57	118.985	2.112	0.408	3.126				0.00183236
Blue Mussel	6_2_7	-0.9	low-Mg calcite	Mollusca	600	VISTA			10.53		1.33											605.668	7.259	31.731	0.199	25.12	0.11	1862.31	141.269	8.019	0.08	1683.88	126.468	130.501	25.075	1538.18	115.767	546.57	118.985	2.112	0.408	3.126				0.00205263		0.000152874
Blue Mussel	6_2_8	4.6	low-Mg calcite	Mollusca	600	VISTA			7.89		1.23											605.668	7.259	31.731	0.199	25.12	0.11	1862.31	141.269	8.019	0.08	1683.88	126.468	130.501	25.075	1538.18	115.767	546.57	118.985	2.112	0.408	3.126				0.00153801		0.000141379
Blue Mussel	6_3_14	3.5	low-Mg calcite	Mollusca	900	VISTA			5.97		1.17		2.21									902.99	11.736	31.861	0.251	25	0.158	1855.59	91.705	7.827	0.045	1749.26	87.2	88.476	9.359	1635.91	81.741	892.229	107.945	1.43	0.151	2.116				0.00116374		0.000134483
Blue Mussel	6_3_15	3	low-Mg calcite	Mollusca	900	VISTA			3.06				3.07									902.99	11.736	31.861	0.251	25	0.158	1855.59	91.705	7.827	0.045	1749.26	87.2	88.476	9.359	1635.91	81.741	892.229	107.945	1.43	0.151	2.116				0.000596491
Blue Mussel	6_4_1	5.7	low-Mg calcite	Mollusca	2850	VISTA			14.11		1.25		2.78									2856	53.733	31.886	0.24	24.98	0.084	2063.15	42.647	7.448	0.037	2071.29	50.88	44.1	3.119	1956.03	46.718	2551.33	255.551	0.712	0.05	1.054				0.00275049		0.000143678
Blue Mussel	6_4_10	7.8	low-Mg calcite	Mollusca	2850	VISTA			8.09		1.25		2.77									2856	53.733	31.886	0.24	24.98	0.084	2063.15	42.647	7.448	0.037	2071.29	50.88	44.1	3.119	1956.03	46.718	2551.33	255.551	0.712	0.05	1.054				0.001577		0.000143678
Hard Clam	6_1_2	0.5	aragonite	Mollusca	400	ICPMS	7.23	43.48	0.58	2.86	1.71	0.01	8.36	214.49								409.254	5.656	32.06	0.288	25.08	0.148	1832.98	125.303	8.149	0.04	1598.31	112.115	163.088	18.643	1424.95	100.465	369.607	45.886	2.634	0.299	3.898		0.00286905	0.00107358	0.00011306	5.39623	0.000196552	0.166667
Hard Clam	6_1_3	2	aragonite	Mollusca	400	ICPMS	8.19	63.44	0.84	7.06	2.12		10.72	530.19		18.43	0.11	8.1	0.15	-0.05	0.17	409.254	5.656	32.06	0.288	25.08	0.148	1832.98	125.303	8.149	0.04	1598.31	112.115	163.088	18.643	1424.95	100.465	369.607	45.886	2.634	0.299	3.898		0.00325	0.00156642	0.000163743	13.3208	0.000243678
Hard Clam	6_2_1		aragonite	Mollusca	600	ICPMS	5.29	35.78	0.49	5.78	1.41	0.01		137.98								605.668	7.259	31.731	0.199	25.12	0.11	1862.31	141.269	8.019	0.08	1683.88	126.468	130.501	25.075	1538.18	115.767	546.57	118.985	2.112	0.408	3.126		0.00209921	0.000883457	9.55166e-05	10.9057	0.000162069	0.166667
Hard Clam	6_2_3	0.8	aragonite	Mollusca	600	ICPMS	7.89	54.79	1.09	6.69	1.97	0.01		679.56		14.16	0.66	7.54	0.37	-0.48	0.4	605.668	7.259	31.731	0.199	25.12	0.11	1862.31	141.269	8.019	0.08	1683.88	126.468	130.501	25.075	1538.18	115.767	546.57	118.985	2.112	0.408	3.126		0.00313095	0.00135284	0.000212476	12.6226	0.000226437	0.166667
Hard Clam	6_2_4	0.7	aragonite	Mollusca	600	ICPMS	7.51	49.53	0.97	3.63	1.82			288.61		17.54	1.18	8.02	0.16	0	0.23	605.668	7.259	31.731	0.199	25.12	0.11	1862.31	141.269	8.019	0.08	1683.88	126.468	130.501	25.075	1538.18	115.767	546.57	118.985	2.112	0.408	3.126		0.00298016	0.00122296	0.000189084	6.84906	0.000209195
Hard Clam	6_3_3	0.4	aragonite	Mollusca	900	ICPMS	8.32	42.47	0.93	9.88	1.82	0.01	12.2	564.48		15.44	0.59	7.77	0.24	-0.06	0.26	902.99	11.736	31.861	0.251	25	0.158	1855.59	91.705	7.827	0.045	1749.26	87.2	88.476	9.359	1635.91	81.741	892.229	107.945	1.43	0.151	2.116		0.00330159	0.00104864	0.000181287	18.6415	0.000209195	0.166667
Hard Clam	6_3_5	0.7	aragonite	Mollusca	900	ICPMS	9.74	70.31	0.74	7.64	2.22	0.01	10.59	455.79		19.25	0.14	8.17	0.13	0.34	0.16	902.99	11.736	31.861	0.251	25	0.158	1855.59	91.705	7.827	0.045	1749.26	87.2	88.476	9.359	1635.91	81.741	892.229	107.945	1.43	0.151	2.116		0.00386508	0.00173605	0.00014425	14.4151	0.000255172	0.166667
Hard Clam	6_4_2	-1.4	aragonite	Mollusca	2850	ICPMS	8.03	43.42	0.69	8.53	1.97	0.01	6.61	66.42		16.66	0.09	7.93	0.19	0.48	0.2	2856	53.733	31.886	0.24	24.98	0.084	2063.15	42.647	7.448	0.037	2071.29	50.88	44.1	3.119	1956.03	46.718	2551.33	255.551	0.712	0.05	1.054		0.00318651	0.0010721	0.000134503	16.0943	0.000226437	0.166667
Hard Clam	6_4_7	-1	aragonite	Mollusca	2850	ICPMS	8.39	40.59	0.66	4.77	1.57		6.4	58.43		14.98	0.56	7.7	0.27	0.25	0.28	2856	53.733	31.886	0.24	24.98	0.084	2063.15	42.647	7.448	0.037	2071.29	50.88	44.1	3.119	1956.03	46.718	2551.33	255.551	0.712	0.05	1.054		0.00332937	0.00100222	0.000128655	9	0.00018046
Hard Clam	6_1_2	0.5	aragonite	Mollusca	400	VISTA			0.58		1.65		8.07									409.254	5.656	32.06	0.288	25.08	0.148	1832.98	125.303	8.149	0.04	1598.31	112.115	163.088	18.643	1424.95	100.465	369.607	45.886	2.634	0.299	3.898				0.00011306		0.000189655
Hard Clam	6_1_3	2	aragonite	Mollusca	400	VISTA			1.02		2.12		10.61			18.43	0.11	8.1	0.15	-0.05	0.17	409.254	5.656	32.06	0.288	25.08	0.148	1832.98	125.303	8.149	0.04	1598.31	112.115	163.088	18.643	1424.95	100.465	369.607	45.886	2.634	0.299	3.898				0.00019883		0.000243678
Hard Clam	6_2_1		aragonite	Mollusca	600	VISTA			0.55		1.38											605.668	7.259	31.731	0.199	25.12	0.11	1862.31	141.269	8.019	0.08	1683.88	126.468	130.501	25.075	1538.18	115.767	546.57	118.985	2.112	0.408	3.126				0.000107212		0.000158621
Hard Clam	6_2_3	0.8	aragonite	Mollusca	600	VISTA			1.04		1.93					14.16	0.66	7.54	0.37	-0.48	0.4	605.668	7.259	31.731	0.199	25.12	0.11	1862.31	141.269	8.019	0.08	1683.88	126.468	130.501	25.075	1538.18	115.767	546.57	118.985	2.112	0.408	3.126				0.000202729		0.000221839
Hard Clam	6_2_4	0.7	aragonite	Mollusca	600	VISTA			0.94		1.81					17.54	1.18	8.02	0.16	0	0.23	605.668	7.259	31.731	0.199	25.12	0.11	1862.31	141.269	8.019	0.08	1683.88	126.468	130.501	25.075	1538.18	115.767	546.57	118.985	2.112	0.408	3.126				0.000183236		0.000208046
Hard Clam	6_3_3	0.4	aragonite	Mollusca	900	VISTA			0.9		1.81		11.57			15.44	0.59	7.77	0.24	-0.06	0.26	902.99	11.736	31.861	0.251	25	0.158	1855.59	91.705	7.827	0.045	1749.26	87.2	88.476	9.359	1635.91	81.741	892.229	107.945	1.43	0.151	2.116				0.000175439		0.000208046
Hard Clam	6_3_5	0.7	aragonite	Mollusca	900	VISTA			0.71		2.16		9.74			19.25	0.14	8.17	0.13	0.34	0.16	902.99	11.736	31.861	0.251	25	0.158	1855.59	91.705	7.827	0.045	1749.26	87.2	88.476	9.359	1635.91	81.741	892.229	107.945	1.43	0.151	2.116				0.000138402		0.000248276
Hard Clam	6_4_2	-1.4	aragonite	Mollusca	2850	VISTA			0.68		1.9		6.29			16.66	0.09	7.93	0.19	0.48	0.2	2856	53.733	31.886	0.24	24.98	0.084	2063.15	42.647	7.448	0.037	2071.29	50.88	44.1	3.119	1956.03	46.718	2551.33	255.551	0.712	0.05	1.054				0.000132554		0.000218391
Hard Clam	6_4_7	-1	aragonite	Mollusca	2850	VISTA			0.65		1.52		6.06			14.98	0.56	7.7	0.27	0.25	0.28	2856	53.733	31.886	0.24	24.98	0.084	2063.15	42.647	7.448	0.037	2071.29	50.88	44.1	3.119	1956.03	46.718	2551.33	255.551	0.712	0.05	1.054				0.000126706		0.000174713
Soft Clam	6_1_6	17.1	aragonite	Mollusca	400	ICPMS	5.72	25.77	0.89	1.83	2.75		7.17	50.93								409.254	5.656	32.06	0.288	25.08	0.148	1832.98	125.303	8.149	0.04	1598.31	112.115	163.088	18.643	1424.95	100.465	369.607	45.886	2.634	0.299	3.898		0.00226984	0.000636296	0.000173489	3.45283	0.000316092
Soft Clam	6_1_6	17.1	aragonite	Mollusca	400	VISTA			0.86		2.8		5.92									409.254	5.656	32.06	0.288	25.08	0.148	1832.98	125.303	8.149	0.04	1598.31	112.115	163.088	18.643	1424.95	100.465	369.607	45.886	2.634	0.299	3.898				0.000167641		0.000321839
Soft Clam	6_2_4	4.6	aragonite	Mollusca	600	ICPMS	5.28	23.68	0.84	1.52	2.7	0.01		50.14								605.668	7.259	31.731	0.199	25.12	0.11	1862.31	141.269	8.019	0.08	1683.88	126.468	130.501	25.075	1538.18	115.767	546.57	118.985	2.112	0.408	3.126		0.00209524	0.000584691	0.000163743	2.86792	0.000310345	0.166667
Soft Clam	6_2_6	4.7	aragonite	Mollusca	600	ICPMS	5.58	19.28	0.52	2.2	2.38	0.03	11.23	15.48								605.668	7.259	31.731	0.199	25.12	0.11	1862.31	141.269	8.019	0.08	1683.88	126.468	130.501	25.075	1538.18	115.767	546.57	118.985	2.112	0.408	3.126		0.00221429	0.000476049	0.000101365	4.15094	0.000273563	0.5
Soft Clam	6_2_4	4.6	aragonite	Mollusca	600	VISTA			0.79		2.79		19.56									605.668	7.259	31.731	0.199	25.12	0.11	1862.31	141.269	8.019	0.08	1683.88	126.468	130.501	25.075	1538.18	115.767	546.57	118.985	2.112	0.408	3.126				0.000153996		0.00032069
Soft Clam	6_2_6	4.7	aragonite	Mollusca	600	VISTA			0.5		2.46		10.5									605.668	7.259	31.731	0.199	25.12	0.11	1862.31	141.269	8.019	0.08	1683.88	126.468	130.501	25.075	1538.18	115.767	546.57	118.985	2.112	0.408	3.126				9.74659e-05		0.000282759
Soft Clam	6_3_6	1.3	aragonite	Mollusca	900	ICPMS	4.81	25.92	0.93	2.12	2.58	0.01	4.28	70.5								902.99	11.736	31.861	0.251	25	0.158	1855.59	91.705	7.827	0.045	1749.26	87.2	88.476	9.359	1635.91	81.741	892.229	107.945	1.43	0.151	2.116		0.00190873	0.00064	0.000181287	4	0.000296552	0.166667
Soft Clam	6_3_7	8.4	aragonite	Mollusca	900	ICPMS	5.15	28.31	0.86	0.89	2.61	0	7.06	23.84								902.99	11.736	31.861	0.251	25	0.158	1855.59	91.705	7.827	0.045	1749.26	87.2	88.476	9.359	1635.91	81.741	892.229	107.945	1.43	0.151	2.116		0.00204365	0.000699012	0.000167641	1.67925	0.0003	0
Soft Clam	6_3_6	1.3	aragonite	Mollusca	900	VISTA			0.96		2.65		4.04									902.99	11.736	31.861	0.251	25	0.158	1855.59	91.705	7.827	0.045	1749.26	87.2	88.476	9.359	1635.91	81.741	892.229	107.945	1.43	0.151	2.116				0.000187135		0.000304598
Soft Clam	6_3_7	8.4	aragonite	Mollusca	900	VISTA			0.84		2.74		5.4									902.99	11.736	31.861	0.251	25	0.158	1855.59	91.705	7.827	0.045	1749.26	87.2	88.476	9.359	1635.91	81.741	892.229	107.945	1.43	0.151	2.116				0.000163743		0.000314943
Soft Clam	6_4_2		aragonite	Mollusca	2850	ICPMS	4.88	26.19	0.62		2.21	0.19	5.23	48.92								2856	53.733	31.886	0.24	24.98	0.084	2063.15	42.647	7.448	0.037	2071.29	50.88	44.1	3.119	1956.03	46.718	2551.33	255.551	0.712	0.05	1.054		0.00193651	0.000646667	0.000120858		0.000254023	3.16667
Soft Clam	6_4_3	-15.2	aragonite	Mollusca	2850	ICPMS	6.48	33.57	0.78	4.06	2.07	0.09	2.93	23.44								2856	53.733	31.886	0.24	24.98	0.084	2063.15	42.647	7.448	0.037	2071.29	50.88	44.1	3.119	1956.03	46.718	2551.33	255.551	0.712	0.05	1.054		0.00257143	0.000828889	0.000152047	7.66038	0.000237931	1.5
Soft Clam	6_4_2		aragonite	Mollusca	2850	VISTA			0.62		2.23											2856	53.733	31.886	0.24	24.98	0.084	2063.15	42.647	7.448	0.037	2071.29	50.88	44.1	3.119	1956.03	46.718	2551.33	255.551	0.712	0.05	1.054				0.000120858		0.000256322
Soft Clam	6_4_3	-15.2	aragonite	Mollusca	2850	VISTA			0.83		2.05											2856	53.733	31.886	0.24	24.98	0.084	2063.15	42.647	7.448	0.037	2071.29	50.88	44.1	3.119	1956.03	46.718	2551.33	255.551	0.712	0.05	1.054				0.000161793		0.000235632
[truncated: 6 more columns]

## Sheet: All data
Organism	Ries ID	Calc Rate BW (%/60-day)	Carbonate Material	pCO2 (ppm)	Instrument	Li/Ca	B/Ca	Mg/Ca	Zn/Ca	Sr/Ca	Cd/Ca	Ba/Ca	U/Ca	Na/Ca							MEASURED										CALCULATED												DLi	DB	DMg	DZn	DSr	DCd	DBa
						umol/mol	umol/mol	mmol/mol	umol/mol	mmol/mol	umol/mol	umol/mol	nmol/mol	mmol/ mol	δ11B	δ11B 2 SD	pH cf	pH cf 2SD	ΔpH	ΔpH 2SD	pCO2	SD	Sal	SD	Temp	SD	Alk	SD	pH	SD	DIC	SD	CO32-	SD	HCO3-	SD	pCO2	SD	Ωarag	SD	Ωcalc		umol/mol	umol/mol	mmol/mol	umol/mol	mmol/mol	umol/mol	umol/mol
american lobster	1_1_1		Calcite	400	VISTA			103.925	924.644	6.44694		156.343		21.4092							409.254	5.656	31.957	0.169	24.92	0.179	1859.7	156.731	8.026	0.056	1678.2	139.635	131.97	23.42	1531.53	115.296	526.104	63.195	2.131	0.38	3.154		0	0	0.0202525	1758.54	0.743933	0	14.7307
american lobster	1_1_4		Calcite	400	VISTA			85.8899	569.175	6.43182		149.685		51.5522							409.254	5.656	31.957	0.169	24.92	0.179	1859.7	156.731	8.026	0.056	1678.2	139.635	131.97	23.42	1531.53	115.296	526.104	63.195	2.131	0.38	3.154		0	0	0.0167379	1082.49	0.742189	0	14.1033
american lobster	1_1_5	252.7	Calcite	400	VISTA			73.5702	993.403	5.77907		174.115		67.0261							409.254	5.656	31.957	0.169	24.92	0.179	1859.7	156.731	8.026	0.056	1678.2	139.635	131.97	23.42	1531.53	115.296	526.104	63.195	2.131	0.38	3.154		0	0	0.0143371	1889.3	0.666866	0	16.4052
american lobster	1_2_1		Calcite	600	VISTA			46.9051	593.979	4.41033		4683.52		26.5149							605.668	7.259	31.776	0.148	25	0.141	1848.87	130.978	7.853	0.096	1732.45	119.265	94.401	24.063	1614.65	88.247	839.087	171.267	1.526	0.388	2.259		0	0	0.0091407	1129.66	0.508923	0	441.282
american lobster	1_2_4		Calcite	600	VISTA			35.8553	919.017	3.6319		5290.99		16.9642							605.668	7.259	31.776	0.148	25	0.141	1848.87	130.978	7.853	0.096	1732.45	119.265	94.401	24.063	1614.65	88.247	839.087	171.267	1.526	0.388	2.259		0	0	0.00698736	1747.83	0.419096	0	498.518
american lobster	1_2_9		Calcite	600	VISTA			59.2806	1400.17	4.63926		4396.31		38.0832							605.668	7.259	31.776	0.148	25	0.141	1848.87	130.978	7.853	0.096	1732.45	119.265	94.401	24.063	1614.65	88.247	839.087	171.267	1.526	0.388	2.259		0	0	0.0115524	2662.91	0.53534	0	414.221
american lobster	1_3_5		Calcite	900	VISTA			92.848	1058.38	5.79773		179.564		47.7615							902.99	11.736	32.056	0.969	24.96	0.152	1816.84	161.943	7.718	0.057	1744.12	154.982	70.193	15.75	1641.95	133.578	1146.21	124.218	1.132	0.247	1.675		0	0	0.0180939	2012.88	0.669019	0	16.9185
american lobster	1_3_6		Calcite	900	VISTA			107.123	368.698	6.25392		154.8		22.545							902.99	11.736	32.056	0.969	24.96	0.152	1816.84	161.943	7.718	0.057	1744.12	154.982	70.193	15.75	1641.95	133.578	1146.21	124.218	1.132	0.247	1.675		0	0	0.0208758	701.209	0.72166	0	14.5853
american lobster	1_3_10	379	Calcite	900	VISTA			61.0381	578.558	4.43259		106.041		23.3805							902.99	11.736	32.056	0.969	24.96	0.152	1816.84	161.943	7.718	0.057	1744.12	154.982	70.193	15.75	1641.95	133.578	1146.21	124.218	1.132	0.247	1.675		0	0	0.0118949	1100.33	0.511491	0	9.99123
american lobster	1_4_1	507.3	Calcite	2850	VISTA			96.4465	197.249	5.25562		64.5514		15.7628							2856	53.733	31.885	0.187	25.06	0.114	1816.57	171.211	7.311	0.035	1860	169.234	28.941	4.613	1744.71	161.735	3102.66	217.404	0.468	0.074	0.692		0	0	0.0187952	375.139	0.606464	0	6.08205
american lobster	1_4_7	768.8	Calcite	2850	VISTA			71.0263	205.04	5.16845		52.5883		20.1063							2856	53.733	31.885	0.187	25.06	0.114	1816.57	171.211	7.311	0.035	1860	169.234	28.941	4.613	1744.71	161.735	3102.66	217.404	0.468	0.074	0.692		0	0	0.0138414	389.955	0.596404	0	4.95488
american lobster	1_4_10	431.9	Calcite	2850	VISTA			61.5647	955.776	4.30938		77.8673		26.3168							2856	53.733	31.885	0.187	25.06	0.114	1816.57	171.211	7.311	0.035	1860	169.234	28.941	4.613	1744.71	161.735	3102.66	217.404	0.468	0.074	0.692		0	0	0.0119975	1817.74	0.497273	0	7.33667
blue crab	1_1_5	628.4	Calcite	400	VISTA			67.4947	101.626	5.1652		39.3678		25.5073							409.254	5.656	31.957	0.169	24.92	0.179	1859.7	156.731	8.026	0.056	1678.2	139.635	131.97	23.42	1531.53	115.296	526.104	63.195	2.131	0.38	3.154		0	0	0.0131531	193.278	0.59603	0	3.70924
blue crab	1_1_6	449.6	Calcite	400	VISTA			51.7695	273.745	4.5055		29.4295		18.7229							409.254	5.656	31.957	0.169	24.92	0.179	1859.7	156.731	8.026	0.056	1678.2	139.635	131.97	23.42	1531.53	115.296	526.104	63.195	2.131	0.38	3.154		0	0	0.0100887	520.622	0.519905	0	2.77286
blue crab	1_2_3	726.5	Calcite	600	VISTA			64.2006	164.453	5.46294		0		23.2931							605.668	7.259	31.776	0.148	25	0.141	1848.87	130.978	7.853	0.096	1732.45	119.265	94.401	24.063	1614.65	88.247	839.087	171.267	1.526	0.388	2.259		0	0	0.0125112	312.765	0.630386	0	0
blue crab	1_2_6	525.5	Calcite	600	VISTA			59.6016	306.919	5.8482		1417.53		19.2343							605.668	7.259	31.776	0.148	25	0.141	1848.87	130.978	7.853	0.096	1732.45	119.265	94.401	24.063	1614.65	88.247	839.087	171.267	1.526	0.388	2.259		0	0	0.011615	583.714	0.674842	0	133.56
blue crab	1_2_9	496.6	Calcite	600	VISTA			51.3185	261.023	5.27476		1318.75		16.9724							605.668	7.259	31.776	0.148	25	0.141	1848.87	130.978	7.853	0.096	1732.45	119.265	94.401	24.063	1614.65	88.247	839.087	171.267	1.526	0.388	2.259		0	0	0.0100008	496.427	0.608672	0	124.252
blue crab	1_3_2	507.4	Calcite	900	VISTA			64.1318	63.876	5.36513		108.105		22.2352							902.99	11.736	32.056	0.969	24.96	0.152	1816.84	161.943	7.718	0.057	1744.12	154.982	70.193	15.75	1641.95	133.578	1146.21	124.218	1.132	0.247	1.675		0	0	0.0124978	121.483	0.6191	0	10.1857
blue crab	1_3_3	645.2	Calcite	900	VISTA			47.0164	350.021	5.14063		48.1203		19.4955							902.99	11.736	32.056	0.969	24.96	0.152	1816.84	161.943	7.718	0.057	1744.12	154.982	70.193	15.75	1641.95	133.578	1146.21	124.218	1.132	0.247	1.675		0	0	0.00916241	665.688	0.593194	0	4.5339
blue crab	1_3_5		Calcite	900	VISTA			52.5189	227.845	5.626		24.9252		15.2828							902.99	11.736	32.056	0.969	24.96	0.152	1816.84	161.943	7.718	0.057	1744.12	154.982	70.193	15.75	1641.95	133.578	1146.21	124.218	1.132	0.247	1.675		0	0	0.0102347	433.328	0.649202	0	2.34846
blue crab	1_4_2	663.3	Calcite	2850	VISTA			55.6846	152.966	5.45993		23.6114		13.8159							2856	53.733	31.885	0.187	25.06	0.114	1816.57	171.211	7.311	0.035	1860	169.234	28.941	4.613	1744.71	161.735	3102.66	217.404	0.468	0.074	0.692		0	0	0.0108516	290.919	0.630039	0	2.22467
blue crab	1_4_6	869	Calcite	2850	VISTA			61.083	213.502	5.45818		50.581		20.4475							2856	53.733	31.885	0.187	25.06	0.114	1816.57	171.211	7.311	0.035	1860	169.234	28.941	4.613	1744.71	161.735	3102.66	217.404	0.468	0.074	0.692		0	0	0.0119037	406.049	0.629838	0	4.76575
blue crab	1_4_7	679.4	Calcite	2850	VISTA			65.9904	206.41	4.97021		29.3516		25.1692							2856	53.733	31.885	0.187	25.06	0.114	1816.57	171.211	7.311	0.035	1860	169.234	28.941	4.613	1744.71	161.735	3102.66	217.404	0.468	0.074	0.692		0	0	0.01286	392.561	0.573529	0	2.76552
																																											0
gulf shrimp	1_1_1	3.3	Calcite	400	VISTA			45.4102	1497.71	4.1633		50.3564		15.6113	27.41	1.3	8.73	0.11	0.7	0.16	409.254	5.656	31.957	0.169	24.92	0.179	1859.7	156.731	8.026	0.056	1678.2	139.635	131.97	23.42	1531.53	115.296	526.104	63.195	2.131	0.38	3.154		0	0	0.00884939	2848.42	0.480417	0	4.74459
gulf shrimp	1_1_2	26	Calcite	400	VISTA			168.467	2207.61	10.2408		182.949		22.1797	23.99	0.18	8.51	0.11	0.48	0.16	409.254	5.656	31.957	0.169	24.92	0.179	1859.7	156.731	8.026	0.056	1678.2	139.635	131.97	23.42	1531.53	115.296	526.104	63.195	2.131	0.38	3.154		0	0	0.0328303	4198.55	1.18172	0	17.2375
gulf shrimp	1_1_3	16.5	Calcite	400	VISTA			41.3255	971.744	4.6339		39.5547		20.4773	24.78	1.09	8.56	0.11	0.53	0.16	409.254	5.656	31.957	0.169	24.92	0.179	1859.7	156.731	8.026	0.056	1678.2	139.635	131.97	23.42	1531.53	115.296	526.104	63.195	2.131	0.38	3.154		0	0	0.00805338	1848.11	0.534721	0	3.72685
gulf shrimp	2_2_2A	24.9	Calcite	600	VISTA			59.9053	406.136	5.02804				13.9788	27.7	2.1	8.74	0.11	0.89	0.22	605.668	7.259	31.776	0.148	25	0.141	1848.87	130.978	7.853	0.096	1732.45	119.265	94.401	24.063	1614.65	88.247	839.087	171.267	1.526	0.388	2.259		0	0	0.0116741	772.41	0.580202	0	0
gulf shrimp	2_2_3A	16.7	Calcite	600	VISTA			52.6099	366.062	4.95655				11.7277	23.06	1.13	8.45	0.11	0.6	0.22	605.668	7.259	31.776	0.148	25	0.141	1848.87	130.978	7.853	0.096	1732.45	119.265	94.401	24.063	1614.65	88.247	839.087	171.267	1.526	0.388	2.259		0	0	0.0102524	696.196	0.571953	0	0
gulf shrimp	1_3_1	16.6	Calcite	900	VISTA			186.976	932.647	7.58702		63.193		24.0771	20.67	0.82	8.28	0.13	0.56	0.17	902.99	11.736	32.056	0.969	24.96	0.152	1816.84	161.943	7.718	0.057	1744.12	154.982	70.193	15.75	1641.95	133.578	1146.21	124.218	1.132	0.247	1.675		0	0	0.0364372	1773.76	0.875491	0	5.95405
gulf shrimp	1_3_2	32.2	Calcite	900	VISTA			58.3438	540.193	5.08437		39.1759		21.3588	21.04	0.84	8.31	0.12	0.59	0.17	902.99	11.736	32.056	0.969	24.96	0.152	1816.84	161.943	7.718	0.057	1744.12	154.982	70.193	15.75	1641.95	133.578	1146.21	124.218	1.132	0.247	1.675		0	0	0.0113699	1027.37	0.586702	0	3.69116
gulf shrimp	1_3_3	33.6	Calcite	900	VISTA			48.8504	752.464	5.01355		118.443		13.8742	28.04	1.74	8.77	0.11	1.05	0.16	902.99	11.736	32.056	0.969	24.96	0.152	1816.84	161.943	7.718	0.057	1744.12	154.982	70.193	15.75	1641.95	133.578	1146.21	124.218	1.132	0.247	1.675		0	0	0.0095198	1431.07	0.578529	0	11.1597
gulf shrimp	1_4_1	36.1	Calcite	2850	VISTA			59.3378	1812.11	5.93902		67.3338		18.0521	21.44		8.34	0.12	1.03	0.14	2856	53.733	31.885	0.187	25.06	0.114	1816.57	171.211	7.311	0.035	1860	169.234	28.941	4.613	1744.71	161.735	3102.66	217.404	0.468	0.074	0.692		0	0	0.0115635	3446.37	0.685323	0	6.3442
gulf shrimp	1_4_2	52.3	Calcite	2850	VISTA			32.3429	993.22	4.06773		47.2262		10.0299	22.29	1.19	8.4	0.12	1.09	0.14	2856	53.733	31.885	0.187	25.06	0.114	1816.57	171.211	7.311	0.035	1860	169.234	28.941	4.613	1744.71	161.735	3102.66	217.404	0.468	0.074	0.692		0	0	0.00630287	1888.96	0.469388	0	4.44966
gulf shrimp	1_4_3	25	Calcite	2850	VISTA			66.0104	1234.44	5.00444		27.0301		20.094	20.78	0.24	8.29	0.13	0.98	0.15	2856	53.733	31.885	0.187	25.06	0.114	1816.57	171.211	7.311	0.035	1860	169.234	28.941	4.613	1744.71	161.735	3102.66	217.404	0.468	0.074	0.692		0	0	0.0128639	2347.73	0.577479	0	2.54678
conch	2_1_1	1.6	Mixed Minerology	400	ICPMS	5.8237	15.6475	1.937	5.49068	1.59762	0.0230048	2.96368	16.6646								409.254	5.656	31.839	0.088	25.12	0.11	1770.14	107.547	8.091	0.03	1568.41	100.949	140.826	11.554	1415.9	92.923	420.093	45.529	2.277	0.187	3.371		0.00230924	0.000386298	0.000377477	10.4425	0.184354	0.381063	0.279238
conch	2_1_2	1.3	Mixed Minerology	400	ICPMS	5.72145	15.8945	0.658292	8.07444	1.521	0.0085338	2.48333	18.4381								409.254	5.656	31.839	0.088	25.12	0.11	1770.14	107.547	8.091	0.03	1568.41	100.949	140.826	11.554	1415.9	92.923	420.093	45.529	2.277	0.187	3.371		0.0022687	0.000392395	0.000128286	15.3564	0.175513	0.141358	0.23398
conch	2_1_4	1.8	Mixed Minerology	400	ICPMS	5.93836	12.6118	0.401852	0.894285	1.28337	0.00225192	0.906824	12.7567								409.254	5.656	31.839	0.088	25.12	0.11	1770.14	107.547	8.091	0.03	1568.41	100.949	140.826	11.554	1415.9	92.923	420.093	45.529	2.277	0.187	3.371		0.00235471	0.000311355	7.83116e-05	1.7008	0.148092	0.037302	0.0854411
conch	2_1_1	1.6	Mixed Minerology	400	VISTA			1.90597	0.00427141	1.55188		2.73754		24.0948							409.254	5.656	31.839	0.088	25.12	0.11	1770.14	107.547	8.091	0.03	1568.41	100.949	140.826	11.554	1415.9	92.923	420.093	45.529	2.277	0.187	3.371		0	0	0.000371429	0.00812359	0.179076	0	0.257931
conch	2_1_2	1.3	Mixed Minerology	400	VISTA			0.647157	0.00246824	1.49121		2.26387		26.0824							409.254	5.656	31.839	0.088	25.12	0.11	1770.14	107.547	8.091	0.03	1568.41	100.949	140.826	11.554	1415.9	92.923	420.093	45.529	2.277	0.187	3.371		0	0	0.000126116	0.00469423	0.172075	0	0.213302
conch	2_1_4	1.8	Mixed Minerology	400	VISTA			0.394102	0.00271375	1.24535		1.10008		25.7053							409.254	5.656	31.839	0.088	25.12	0.11	1770.14	107.547	8.091	0.03	1568.41	100.949	140.826	11.554	1415.9	92.923	420.093	45.529	2.277	0.187	3.371		0	0	7.68013e-05	0.00516115	0.143705	0	0.10365
conch	2_2_1	-0.4	Mixed Minerology	600	ICPMS	4.6089	14.9843	0.910238	0.668462	1.81167	0.0081099	7.77301	9.3627								605.668	7.259	31.783	0.228	24.94	0.152	1797.5	141.756	7.996	0.072	1633.56	147.124	119.285	16.33	1498.6	144.485	560.971	137.063	1.928	0.263	2.853		0.00182755	0.000369926	0.000177384	1.27132	0.209054	0.134337	0.732374
conch	2_2_2	-0.6	Mixed Minerology	600	ICPMS	3.60646	16.9465	0.947391	0.354692	2.09449	0.00863087	8.01447	27.7907								605.668	7.259	31.783	0.228	24.94	0.152	1797.5	141.756	7.996	0.072	1633.56	147.124	119.285	16.33	1498.6	144.485	560.971	137.063	1.928	0.263	2.853		0.00143005	0.000418366	0.000184624	0.674572	0.24169	0.142966	0.755125
conch	2_2_3	1.3	Mixed Minerology	600	ICPMS	4.51689	19.0468	1.05549	1.55399	2.22803	0.00684385	10.4546	20.563								605.668	7.259	31.783	0.228	24.94	0.152	1797.5	141.756	7.996	0.072	1633.56	147.124	119.285	16.33	1498.6	144.485	560.971	137.063	1.928	0.263	2.853		0.00179106	0.000470219	0.00020569	2.95546	0.257099	0.113365	0.985034
conch	2_2_1	-0.4	Mixed Minerology	600	VISTA			0.886992	0.00092928	1.80658		6.68886		28.0155							605.668	7.259	31.783	0.228	24.94	0.152	1797.5	141.756	7.996	0.072	1633.56	147.124	119.285	16.33	1498.6	144.485	560.971	137.063	1.928	0.263	2.853		0	0	0.000172854	0.00176735	0.208467	0	0.630226
conch	2_2_2	-0.6	Mixed Minerology	600	VISTA			0.914881	0.00225103	2.1441		7.51632		25.2491							605.668	7.259	31.783	0.228	24.94	0.152	1797.5	141.756	7.996	0.072	1633.56	147.124	119.285	16.33	1498.6	144.485	560.971	137.063	1.928	0.263	2.853		0	0	0.000178289	0.00428113	0.247415	0	0.708189
conch	2_2_3	1.3	Mixed Minerology	600	VISTA			1.01847	0.00242972	2.27115		9.00924		27.1293							605.668	7.259	31.783	0.228	24.94	0.152	1797.5	141.756	7.996	0.072	1633.56	147.124	119.285	16.33	1498.6	144.485	560.971	137.063	1.928	0.263	2.853		0	0	0.000198475	0.00462097	0.262075	0	0.848852
conch	2_3_2	1	Mixed Minerology	900	ICPMS	5.29549	16.6541	0.714099	2.16775	1.85226	0.00616176	3.53843	24.257								902.99	11.736	31.883	0.191	24.92	0.148	1849.12	62.782	7.857	0.073	1733.03	77.914	93.661	12.199	1616.14	81.904	831.168	167.777	1.513	0.199	2.239		0.00209979	0.000411147	0.000139161	4.12274	0.213738	0.102067	0.333391
conch	2_3_3	2.1	Mixed Minerology	900	ICPMS	5.96274	16.3225	0.59899	3.36509	1.95452	0.016185	4.06095	32.3104								902.99	11.736	31.883	0.191	24.92	0.148	1849.12	62.782	7.857	0.073	1733.03	77.914	93.661	12.199	1616.14	81.904	831.168	167.777	1.513	0.199	2.239		0.00236437	0.000402961	0.000116729	6.3999	0.225538	0.268096	0.382624
conch	2_3_1	-1.1	Mixed Minerology	900	ICPMS	5.46986	11.181	0.725073	1.57224	1.8477		5.88631	20.4349								902.99	11.736	31.883	0.191	24.92	0.148	1849.12	62.782	7.857	0.073	1733.03	77.914	93.661	12.199	1616.14	81.904	831.168	167.777	1.513	0.199	2.239		0.00216894	0.00027603	0.0001413	2.99017	0.213212	0	0.554609
conch	2_3_2	1	Mixed Minerology	900	VISTA			0.693638	0.00205172	1.85814		3.56371		24.8106							902.99	11.736	31.883	0.191	24.92	0.148	1849.12	62.782	7.857	0.073	1733.03	77.914	93.661	12.199	1616.14	81.904	831.168	167.777	1.513	0.199	2.239		0	0	0.000135174	0.00390207	0.214417	0	0.335773
conch	2_3_3	2.1	Mixed Minerology	900	VISTA			0.575467	0.00141893	1.97365		3.53228		28.4041							902.99	11.736	31.883	0.191	24.92	0.148	1849.12	62.782	7.857	0.073	1733.03	77.914	93.661	12.199	1616.14	81.904	831.168	167.777	1.513	0.199	2.239		0	0	0.000112145	0.00269859	0.227746	0	0.332812
conch	2_3_1	-1.1	Mixed Minerology	900	VISTA			0.684521	0.0022061	1.85172		5.08066		26.653							902.99	11.736	31.883	0.191	24.92	0.148	1849.12	62.782	7.857	0.073	1733.03	77.914	93.661	12.199	1616.14	81.904	831.168	167.777	1.513	0.199	2.239		0	0	0.000133397	0.00419568	0.213676	0	0.478701
conch	2_4_1	-1.1	Mixed Minerology	2850	ICPMS	5.8669	16.7439	0.555854	1.60949	1.51204	0.0211209	2.43341	4.2312								2856	53.733	31.657	0.11	24.86	0.134	2079.16	124.229	7.419	0.066	2097.07	111.495	41.772	7.617	1978.02	109.508	2758.28	316.255	0.675	0.123	0.999		0.00232637	0.000413366	0.000108323	3.06101	0.174479	0.349858	0.229276
conch	2_4_3	-0.8	Mixed Minerology	2850	ICPMS	4.38808	16.468	0.775717	0.812953	1.9425	0.0114698	4.1054	7.73503								2856	53.733	31.657	0.11	24.86	0.134	2079.16	124.229	7.419	0.066	2097.07	111.495	41.772	7.617	1978.02	109.508	2758.28	316.255	0.675	0.123	0.999		0.00173998	0.000406553	0.000151169	1.54612	0.224151	0.189991	0.386812
conch	2_4_4	-4.9	Mixed Minerology	2850	ICPMS	4.92955	14.9535	0.694173	2.03579	2.01488	0.202022	3.16178	27.0829								2856	53.733	31.657	0.11	24.86	0.134	2079.16	124.229	7.419	0.066	2097.07	111.495	41.772	7.617	1978.02	109.508	2758.28	316.255	0.675	0.123	0.999		0.00195469	0.000369164	0.000135278	3.87177	0.232504	3.3464	0.297903
conch	2_4_1	-1.1	Mixed Minerology	2850	VISTA			0.519037	0.00138443	1.4844		2.27383		27.1071							2856	53.733	31.657	0.11	24.86	0.134	2079.16	124.229	7.419	0.066	2097.07	111.495	41.772	7.617	1978.02	109.508	2758.28	316.255	0.675	0.123	0.999		0	0	0.000101148	0.00263298	0.17129	0	0.214241
conch	2_4_3	-0.8	Mixed Minerology	2850	VISTA			0.761483	0.00197998	1.95476		3.73985		25.3525							2856	53.733	31.657	0.11	24.86	0.134	2079.16	124.229	7.419	0.066	2097.07	111.495	41.772	7.617	1978.02	109.508	2758.28	316.255	0.675	0.123	0.999		0	0	0.000148395	0.00376563	0.225566	0	0.352369
conch	2_4_4	-4.9	Mixed Minerology	2850	VISTA			0.666666	0.00970968	1.9912		2.93804		22.2081							2856	53.733	31.657	0.11	24.86	0.134	2079.16	124.229	7.419	0.066	2097.07	111.495	41.772	7.617	1978.02	109.508	2758.28	316.255	0.675	0.123	0.999		0	0	0.000129918	0.0184664	0.229771	0	0.276823
limpet	2_1_2		Mixed Minerology	400	ICPMS	4.76177	18.6001	1.35548	0.665834	1.79568	0.00621419	5.7791	78.5022								409.254	5.656	31.839	0.088	25.12	0.11	1770.14	107.547	8.091	0.03	1568.41	100.949	140.826	11.554	1415.9	92.923	420.093	45.529	2.277	0.187	3.371		0.00188816	0.00045919	0.000264151	1.26632	0.207209	0.102935	0.544508
limpet	2_1_4		Mixed Minerology	400	ICPMS	4.76218	16.2199	0.925288	1.27536	1.60615	0.00240548	4.89972	71.1821								409.254	5.656	31.839	0.088	25.12	0.11	1770.14	107.547	8.091	0.03	1568.41	100.949	140.826	11.554	1415.9	92.923	420.093	45.529	2.277	0.187	3.371		0.00188832	0.000400429	0.000180317	2.42554	0.185339	0.0398456	0.461652
limpet	2_1_6	24.4	Mixed Minerology	400	ICPMS	4.70545	21.3714	0.636988	0.913243	1.59243	0.00912362	5.51441	80.1942								409.254	5.656	31.839	0.088	25.12	0.11	1770.14	107.547	8.091	0.03	1568.41	100.949	140.826	11.554	1415.9	92.923	420.093	45.529	2.277	0.187	3.371		0.00186583	0.000527605	0.000124134	1.73685	0.183755	0.151128	0.519568
limpet	2_1_2		Mixed Minerology	400	VISTA			1.37332	0.0153603	1.81637		4.74012		25.446							409.254	5.656	31.839	0.088	25.12	0.11	1770.14	107.547	8.091	0.03	1568.41	100.949	140.826	11.554	1415.9	92.923	420.093	45.529	2.277	0.187	3.371		0	0	0.000267627	0.0292131	0.209597	0	0.446615
limpet	2_1_4		Mixed Minerology	400	VISTA			0.932877	0.00480836	1.62522		4.57647		22.3605							409.254	5.656	31.839	0.088	25.12	0.11	1770.14	107.547	8.091	0.03	1568.41	100.949	140.826	11.554	1415.9	92.923	420.093	45.529	2.277	0.187	3.371		0	0	0.000181796	0.00914479	0.187539	0	0.431196
limpet	2_1_6	24.4	Mixed Minerology	400	VISTA			0.61468	0.00219785	1.61467		5.20478		25.9041							409.254	5.656	31.839	0.088	25.12	0.11	1770.14	107.547	8.091	0.03	1568.41	100.949	140.826	11.554	1415.9	92.923	420.093	45.529	2.277	0.187	3.371		0	0	0.000119787	0.00417999	0.186322	0	0.490395
limpet	2_2_2		Mixed Minerology	600	ICPMS	5.02548	18.2653	0.664399	1.66218	1.46642	0.0245968	10.4139	46.6568								605.668	7.259	31.783	0.228	24.94	0.152	1797.5	141.756	7.996	0.072	1633.56	147.124	119.285	16.33	1498.6	144.485	560.971	137.063	1.928	0.263	2.853		0.00199273	0.000450926	0.000129476	3.16122	0.169215	0.407433	0.981197
limpet	2_2_6	27.5	Mixed Minerology	600	ICPMS	4.4076	40.2216	1.46349	2.12821	1.95975	0.00840741	10.8177	76.8419								605.668	7.259	31.783	0.228	24.94	0.152	1797.5	141.756	7.996	0.072	1633.56	147.124	119.285	16.33	1498.6	144.485	560.971	137.063	1.928	0.263	2.853		0.00174773	0.000992971	0.0002852	4.04754	0.226142	0.139265	1.01925
limpet	2_2_7	14.5	Mixed Minerology	600	ICPMS	5.32474	20.4473	0.9858	0.618503	1.33188	0.0030957	3.33626	74.2001								605.668	7.259	31.783	0.228	24.94	0.152	1797.5	141.756	7.996	0.072	1633.56	147.124	119.285	16.33	1498.6	144.485	560.971	137.063	1.928	0.263	2.853		0.00211139	0.000504793	0.000192109	1.1763	0.15369	0.0512788	0.314343
limpet	2_2_2		Mixed Minerology	600	VISTA			0.633507	0.00151305	1.46697		9.86521		24.8654							605.668	7.259	31.783	0.228	24.94	0.152	1797.5	141.756	7.996	0.072	1633.56	147.124	119.285	16.33	1498.6	144.485	560.971	137.063	1.928	0.263	2.853		0	0	0.000123456	0.0028776	0.169278	0	0.929501
limpet	2_2_6	27.5	Mixed Minerology	600	VISTA			1.47326	0.0230603	1.92673		10.1775		23.9653							605.668	7.259	31.783	0.228	24.94	0.152	1797.5	141.756	7.996	0.072	1633.56	147.124	119.285	16.33	1498.6	144.485	560.971	137.063	1.928	0.263	2.853		0	0	0.000287104	0.0438572	0.222332	0	0.958928
limpet	2_2_7	14.5	Mixed Minerology	600	VISTA			0.981874	0.00502048	1.33008		3.34801		19.0462							605.668	7.259	31.783	0.228	24.94	0.152	1797.5	141.756	7.996	0.072	1633.56	147.124	119.285	16.33	1498.6	144.485	560.971	137.063	1.928	0.263	2.853		0	0	0.000191344	0.00954821	0.153483	0	0.31545
limpet	2_3_2	36.2	Mixed Minerology	900	ICPMS	6.99387	38.0419	2.04371	8.54489	3.18726	0.0233857	39.4431	187.922								902.99	11.736	31.883	0.191	24.92	0.148	1849.12	62.782	7.857	0.073	1733.03	77.914	93.661	12.199	1616.14	81.904	831.168	167.777	1.513	0.199	2.239		0.00277325	0.00093916	0.000398271	16.2511	0.367788	0.387373	3.71634
limpet	2_3_4	34.9	Mixed Minerology	900	ICPMS	4.86541	13.6685	1.16757	0.803116	1.64241	0.0163635	4.80104	48.8985								902.99	11.736	31.883	0.191	24.92	0.148	1849.12	62.782	7.857	0.073	1733.03	77.914	93.661	12.199	1616.14	81.904	831.168	167.777	1.513	0.199	2.239		0.00192926	0.00033744	0.000227533	1.52741	0.189523	0.271054	0.452355
limpet	2_3_7	29	Mixed Minerology	900	ICPMS	4.51053	16.8726	1.05428	1.3053	1.58283	0.0077566	3.81583	33.7104								902.99	11.736	31.883	0.191	24.92	0.148	1849.12	62.782	7.857	0.073	1733.03	77.914	93.661	12.199	1616.14	81.904	831.168	167.777	1.513	0.199	2.239		0.00178854	0.000416543	0.000205454	2.48249	0.182648	0.128484	0.359528
limpet	2_3_2	36.2	Mixed Minerology	900	VISTA			2.01239	0.00964954	3.23997		28.1365		21.238							902.99	11.736	31.883	0.191	24.92	0.148	1849.12	62.782	7.857	0.073	1733.03	77.914	93.661	12.199	1616.14	81.904	831.168	167.777	1.513	0.199	2.239		0	0	0.000392168	0.018352	0.373871	0	2.65102
limpet	2_3_4	34.9	Mixed Minerology	900	VISTA			1.13903	0.0868534	1.60618		4.14541		21.2636							902.99	11.736	31.883	0.191	24.92	0.148	1849.12	62.782	7.857	0.073	1733.03	77.914	93.661	12.199	1616.14	81.904	831.168	167.777	1.513	0.199	2.239		0	0	0.000221971	0.165182	0.185343	0	0.390582
limpet	2_3_7	29	Mixed Minerology	900	VISTA			1.0197	0.00235595	1.56962		3.78093		19.8755							902.99	11.736	31.883	0.191	24.92	0.148	1849.12	62.782	7.857	0.073	1733.03	77.914	93.661	12.199	1616.14	81.904	831.168	167.777	1.513	0.199	2.239		0	0	0.000198716	0.00448067	0.181124	0	0.35624
limpet	2_4_4	26.9	Mixed Minerology	2850	ICPMS	4.82554	11.9089	1.05505	3.38639	1.44959	0.00294127	3.51459	33.3065								2856	53.733	31.657	0.11	24.86	0.134	2079.16	124.229	7.419	0.066	2097.07	111.495	41.772	7.617	1978.02	109.508	2758.28	316.255	0.675	0.123	0.999		0.00191345	0.000294002	0.000205605	6.44042	0.167273	0.0487207	0.331146
limpet	2_4_5	11.5	Mixed Minerology	2850	ICPMS	5.52507	11.845	0.958657	3.65161	1.38446	0.0155561	3.76756	43.2816								2856	53.733	31.657	0.11	24.86	0.134	2079.16	124.229	7.419	0.066	2097.07	111.495	41.772	7.617	1978.02	109.508	2758.28	316.255	0.675	0.123	0.999		0.00219083	0.000292424	0.00018682	6.94481	0.159758	0.257679	0.35498
limpet	2_4_4	26.9	Mixed Minerology	2850	VISTA			1.0379	0.00306055	1.43424		3.19546		22.1841							2856	53.733	31.657	0.11	24.86	0.134	2079.16	124.229	7.419	0.066	2097.07	111.495	41.772	7.617	1978.02	109.508	2758.28	316.255	0.675	0.123	0.999		0	0	0.000202262	0.00582071	0.165502	0	0.301077
limpet	2_4_5	11.5	Mixed Minerology	2850	VISTA			0.930417	0.00745543	1.36941		3.80604		21.3746							2856	53.733	31.657	0.11	24.86	0.134	2079.16	124.229	7.419	0.066	2097.07	111.495	41.772	7.617	1978.02	109.508	2758.28	316.255	0.675	0.123	0.999		0	0	0.000181316	0.0141791	0.15802	0	0.358606
periwinkle	2_1_11	7.3	Mixed Minerology	400	ICPMS	15.4263	2.29494	2.111	15.5415	1.6692	0.00095878	1.42839	19.4373								409.254	5.656	31.839	0.088	25.12	0.11	1770.14	107.547	8.091	0.03	1568.41	100.949	140.826	11.554	1415.9	92.923	420.093	45.529	2.277	0.187	3.371		0.00611692	5.66562e-05	0.000411384	29.5576	0.192614	0.0158817	0.134583
periwinkle	2_1_11	7.3	Mixed Minerology	400	VISTA			2.02806	16.7003	1.62697		1.41838		19.1991							409.254	5.656	31.839	0.088	25.12	0.11	1770.14	107.547	8.091	0.03	1568.41	100.949	140.826	11.554	1415.9	92.923	420.093	45.529	2.277	0.187	3.371		0	0	0.000395222	31.7614	0.187742	0	0.13364
periwinkle	2_1_4	3.6	Mixed Minerology	400	ICPMS	20.5526	2.68819	5.87703	6.99481	1.14397	0.00359279	1.38174	5.08368								409.254	5.656	31.839	0.088	25.12	0.11	1770.14	107.547	8.091	0.03	1568.41	100.949	140.826	11.554	1415.9	92.923	420.093	45.529	2.277	0.187	3.371		0.00814963	6.63646e-05	0.0011453	13.3031	0.132007	0.0595128	0.130188
periwinkle	2_1_4	3.6	Mixed Minerology	400	VISTA			5.83191	12.2532	1.12102		1.35169		14.086							409.254	5.656	31.839	0.088	25.12	0.11	1770.14	107.547	8.091	0.03	1568.41	100.949	140.826	11.554	1415.9	92.923	420.093	45.529	2.277	0.187	3.371		0	0	0.0011365	23.3037	0.129358	0	0.127356
periwinkle	2_1_6	5	Mixed Minerology	400	ICPMS	15.2196	1.57021	5.09711	7.78685	1.06888	0.00295332	0.847122	4.17699								409.254	5.656	31.839	0.088	25.12	0.11	1770.14	107.547	8.091	0.03	1568.41	100.949	140.826	11.554	1415.9	92.923	420.093	45.529	2.277	0.187	3.371		0.00603495	3.87647e-05	0.000993308	14.8094	0.123341	0.0489203	0.079816
periwinkle	2_1_6	5	Mixed Minerology	400	VISTA			4.91757	4.12611	1.0301		0.865028		11.9411							409.254	5.656	31.839	0.088	25.12	0.11	1770.14	107.547	8.091	0.03	1568.41	100.949	140.826	11.554	1415.9	92.923	420.093	45.529	2.277	0.187	3.371		0	0	0.00095832	7.84725	0.118866	0	0.0815031
periwinkle	2_2_1	2.7	Mixed Minerology	600	ICPMS	10.4074	3.32634	3.1401	33.8523	1.35537	0.0078816	4.75582	16.9073								605.668	7.259	31.783	0.228	24.94	0.152	1797.5	141.756	7.996	0.072	1633.56	147.124	119.285	16.33	1498.6	144.485	560.971	137.063	1.928	0.263	2.853		0.00412679	8.2119e-05	0.000611932	64.3821	0.156401	0.130555	0.448094
periwinkle	2_2_1	2.7	Mixed Minerology	600	VISTA			3.02552	1.74438	1.32541		4.0777		21.4144							605.668	7.259	31.783	0.228	24.94	0.152	1797.5	141.756	7.996	0.072	1633.56	147.124	119.285	16.33	1498.6	144.485	560.971	137.063	1.928	0.263	2.853		0	0	0.000589603	3.31756	0.152943	0	0.384202
periwinkle	2_2_2		Mixed Minerology	600	ICPMS	12.2527	1.95355	3.58053	1.49712	1.03097	0.00248239	2.15519	5.95368								605.668	7.259	31.783	0.228	24.94	0.152	1797.5	141.756	7.996	0.072	1633.56	147.124	119.285	16.33	1498.6	144.485	560.971	137.063	1.928	0.263	2.853		0.00485849	4.82283e-05	0.000697761	2.84731	0.118967	0.0411196	0.203063
periwinkle	2_2_2		Mixed Minerology	600	VISTA			3.49443	3.10609	0.99261		2.07574		16.5781							605.668	7.259	31.783	0.228	24.94	0.152	1797.5	141.756	7.996	0.072	1633.56	147.124	119.285	16.33	1498.6	144.485	560.971	137.063	1.928	0.263	2.853		0	0	0.000680983	5.90733	0.11454	0	0.195577
periwinkle	2_2_3	-0.3	Mixed Minerology	600	ICPMS	8.23107	2.8108	1.69986	2.9433	1.26035	0.00303232	4.76025	7.15993								605.668	7.259	31.783	0.228	24.94	0.152	1797.5	141.756	7.996	0.072	1633.56	147.124	119.285	16.33	1498.6	144.485	560.971	137.063	1.928	0.263	2.853		0.00326383	6.93915e-05	0.000331264	5.59771	0.145436	0.0502289	0.448511
periwinkle	2_2_3	-0.3	Mixed Minerology	600	VISTA			1.66489	6.19692	1.22462		4.3526		19.7879							605.668	7.259	31.783	0.228	24.94	0.152	1797.5	141.756	7.996	0.072	1633.56	147.124	119.285	16.33	1498.6	144.485	560.971	137.063	1.928	0.263	2.853		0	0	0.000324449	11.7856	0.141313	0	0.410103
periwinkle	2_3_5	1.1	Mixed Minerology	900	ICPMS	15.0935	3.52515	3.82277	11.6592	1.1162	0.00140432	1.51896	2.11472								902.99	11.736	31.883	0.191	24.92	0.148	1849.12	62.782	7.857	0.073	1733.03	77.914	93.661	12.199	1616.14	81.904	831.168	167.777	1.513	0.199	2.239		0.00598494	8.70272e-05	0.000744969	22.174	0.128802	0.0232619	0.143116
periwinkle	2_3_5	1.1	Mixed Minerology	900	VISTA			3.87239	43.1202	1.10218		1.52794		19.8788							902.99	11.736	31.883	0.191	24.92	0.148	1849.12	62.782	7.857	0.073	1733.03	77.914	93.661	12.199	1616.14	81.904	831.168	167.777	1.513	0.199	2.239		0	0	0.000754638	82.0083	0.127184	0	0.143963
periwinkle	2_3_8	2.8	Mixed Minerology	900	ICPMS	12.4516	4.72361	4.89947	1.56818	1.22414	0.0759911	0.932192	12.8241								902.99	11.736	31.883	0.191	24.92	0.148	1849.12	62.782	7.857	0.073	1733.03	77.914	93.661	12.199	1616.14	81.904	831.168	167.777	1.513	0.199	2.239		0.00493738	0.000116614	0.000954792	2.98245	0.141258	1.25876	0.0878313
periwinkle	2_3_8	2.8	Mixed Minerology	900	VISTA			4.86331	3.75384	1.21123		1.02994		13.8368							902.99	11.736	31.883	0.191	24.92	0.148	1849.12	62.782	7.857	0.073	1733.03	77.914	93.661	12.199	1616.14	81.904	831.168	167.777	1.513	0.199	2.239		0	0	0.000947746	7.13925	0.139768	0	0.0970408
periwinkle	2_3_9	1.8	Mixed Minerology	900	ICPMS	24.1856	1.40281	5.17234	2.58602	1.0223	0.00221126	1.18896	6.30885								902.99	11.736	31.883	0.191	24.92	0.148	1849.12	62.782	7.857	0.073	1733.03	77.914	93.661	12.199	1616.14	81.904	831.168	167.777	1.513	0.199	2.239		0.0095902	3.46319e-05	0.00100797	4.91822	0.117967	0.0366285	0.112024
periwinkle	2_3_9	1.8	Mixed Minerology	900	VISTA			5.16551	8.65299	1.00637		1.33656		13.8737							902.99	11.736	31.883	0.191	24.92	0.148	1849.12	62.782	7.857	0.073	1733.03	77.914	93.661	12.199	1616.14	81.904	831.168	167.777	1.513	0.199	2.239		0	0	0.00100664	16.4567	0.116128	0	0.125931
periwinkle	2_4_x	1.2	Mixed Minerology	2850	ICPMS	14.7982	3.26681	3.43602	4.83335	1.09926	-0.00045805	1.49394	6.4379								2856	53.733	31.657	0.11	24.86	0.134	2079.16	124.229	7.419	0.066	2097.07	111.495	41.772	7.617	1978.02	109.508	2758.28	316.255	0.675	0.123	0.999		0.00586786	8.06494e-05	0.0006696	9.19231	0.126848	-0.00758738	0.140759
periwinkle	2_4_x	0	Mixed Minerology	2850	ICPMS	13.8154	3.51415	6.62599	2.22006	1.18546	0.00543663	1.57186	12.9132								2856	53.733	31.657	0.11	24.86	0.134	2079.16	124.229	7.419	0.066	2097.07	111.495	41.772	7.617	1978.02	109.508	2758.28	316.255	0.675	0.123	0.999		0.00547815	8.67555e-05	0.00129125	4.22223	0.136795	0.0900551	0.148101
periwinkle	2_4_x	0.9	Mixed Minerology	2850	ICPMS	11.7156	3.58702	2.33594	19.8401	1.36728	0.0125553	2.82735	4.81372								2856	53.733	31.657	0.11	24.86	0.134	2079.16	124.229	7.419	0.066	2097.07	111.495	41.772	7.617	1978.02	109.508	2758.28	316.255	0.675	0.123	0.999		0.00464554	8.85546e-05	0.000455221	37.7329	0.157775	0.207972	0.266393
periwinkle	2_4_x	1.2	Mixed Minerology	2850	VISTA			3.37392	6.5766	1.06614		1.50873		17.4889							2856	53.733	31.657	0.11	24.86	0.134	2079.16	124.229	7.419	0.066	2097.07	111.495	41.772	7.617	1978.02	109.508	2758.28	316.255	0.675	0.123	0.999		0	0	0.000657498	12.5077	0.123026	0	0.142153
periwinkle	2_4_x	0	Mixed Minerology	2850	VISTA			6.55534	1.68601	1.14144		1.35332		15.5091							2856	53.733	31.657	0.11	24.86	0.134	2079.16	124.229	7.419	0.066	2097.07	111.495	41.772	7.617	1978.02	109.508	2758.28	316.255	0.675	0.123	0.999		0	0	0.00127748	3.20655	0.131714	0	0.12751
periwinkle	2_4_x	0.9	Mixed Minerology	2850	VISTA			2.29715	5.02033	1.34693		2.71781		17.3168							2856	53.733	31.657	0.11	24.86	0.134	2079.16	124.229	7.419	0.066	2097.07	111.495	41.772	7.617	1978.02	109.508	2758.28	316.255	0.675	0.123	0.999		0	0	0.000447661	9.54792	0.155426	0	0.256072
whelk	2_1_2	4.5	Mixed Minerology	400	ICPMS	5.46076	12.0375	0.820335	2.95681	2.25261	0.0211501	1.38557	60.7699								409.254	5.656	31.839	0.088	25.12	0.11	1770.14	107.547	8.091	0.03	1568.41	100.949	140.826	11.554	1415.9	92.923	420.093	45.529	2.277	0.187	3.371		0.00216533	0.000297177	0.000159864	5.62341	0.259936	0.350341	0.130548
whelk	2_1_4	3.7	Mixed Minerology	400	ICPMS	6.28529	15.8114	1.46569	1.1059	1.86407	0.0689394	1.90083	67.9479								409.254	5.656	31.839	0.088	25.12	0.11	1770.14	107.547	8.091	0.03	1568.41	100.949	140.826	11.554	1415.9	92.923	420.093	45.529	2.277	0.187	3.371		0.00249227	0.000390344	0.000285628	2.10326	0.215102	1.14195	0.179096
whelk	2_1_5	1.5	Mixed Minerology	400	ICPMS	5.2058	17.5125	0.853908	5.65608	2.27039	0.440607	1.28536	64.6874								409.254	5.656	31.839	0.088	25.12	0.11	1770.14	107.547	8.091	0.03	1568.41	100.949	140.826	11.554	1415.9	92.923	420.093	45.529	2.277	0.187	3.371		0.00206423	0.00043234	0.000166407	10.757	0.261988	7.29843	0.121107
whelk	2_1_2	4.5	Mixed Minerology	400	VISTA			0.802714	0.00267727	2.26008		1.53778		22.9198							409.254	5.656	31.839	0.088	25.12	0.11	1770.14	107.547	8.091	0.03	1568.41	100.949	140.826	11.554	1415.9	92.923	420.093	45.529	2.277	0.187	3.371		0	0	0.00015643	0.00509177	0.260798	0	0.14489
whelk	2_1_4	3.7	Mixed Minerology	400	VISTA			1.45694	0.00217334	1.84115		2.06709		22.4917							409.254	5.656	31.839	0.088	25.12	0.11	1770.14	107.547	8.091	0.03	1568.41	100.949	140.826	11.554	1415.9	92.923	420.093	45.529	2.277	0.187	3.371		0	0	0.000283923	0.00413337	0.212456	0	0.194761
whelk	2_1_5	1.5	Mixed Minerology	400	VISTA			0.866841	0.0411472	2.31294		1.54404		22.6266							409.254	5.656	31.839	0.088	25.12	0.11	1770.14	107.547	8.091	0.03	1568.41	100.949	140.826	11.554	1415.9	92.923	420.093	45.529	2.277	0.187	3.371		0	0	0.000168927	0.0782558	0.266898	0	0.145479
whelk	2_2_2	-0.3	Mixed Minerology	600	ICPMS	5.11049	18.7666	1.45473	3.78381	2.38462	0.037069	18.3747	86.8351								605.668	7.259	31.783	0.228	24.94	0.152	1797.5	141.756	7.996	0.072	1633.56	147.124	119.285	16.33	1498.6	144.485	560.971	137.063	1.928	0.263	2.853		0.00202644	0.000463301	0.000283493	7.19625	0.275169	0.614029	1.73127
whelk	2_2_3	-0.1	Mixed Minerology	600	ICPMS	4.70325	20.0029	1.65899	5.40812	2.02793	9.84077	12.3011	62.8326								605.668	7.259	31.783	0.228	24.94	0.152	1797.5	141.756	7.996	0.072	1633.56	147.124	119.285	16.33	1498.6	144.485	560.971	137.063	1.928	0.263	2.853		0.00186496	0.000493821	0.000323297	10.2854	0.23401	163.008	1.15901
whelk	2_2_4	1.4	Mixed Minerology	600	ICPMS	5.63528	21.3715	0.864066	2.65191	1.91732	0.0302651	12.4507	56.0765								605.668	7.259	31.783	0.228	24.94	0.152	1797.5	141.756	7.996	0.072	1633.56	147.124	119.285	16.33	1498.6	144.485	560.971	137.063	1.928	0.263	2.853		0.00223453	0.000527609	0.000168386	5.04353	0.221246	0.501327	1.17311
whelk	2_2_2	-0.3	Mixed Minerology	600	VISTA			1.47459	0.00753523	2.40545		17.2764		24.3448							605.668	7.259	31.783	0.228	24.94	0.152	1797.5	141.756	7.996	0.072	1633.56	147.124	119.285	16.33	1498.6	144.485	560.971	137.063	1.928	0.263	2.853		0	0	0.000287364	0.0143309	0.277573	0	1.62778
whelk	2_2_3	-0.1	Mixed Minerology	600	VISTA			1.62436	0.00970348	2.06991		11.1758		24.2231							605.668	7.259	31.783	0.228	24.94	0.152	1797.5	141.756	7.996	0.072	1633.56	147.124	119.285	16.33	1498.6	144.485	560.971	137.063	1.928	0.263	2.853		0	0	0.000316549	0.0184546	0.238853	0	1.05299
whelk	2_2_4	1.4	Mixed Minerology	600	VISTA			0.840426	0.0122937	1.93914		11.8445		25.4801							605.668	7.259	31.783	0.228	24.94	0.152	1797.5	141.756	7.996	0.072	1633.56	147.124	119.285	16.33	1498.6	144.485	560.971	137.063	1.928	0.263	2.853		0	0	0.000163779	0.0233809	0.223763	0	1.11599
whelk	2_3_3	0.1	Mixed Minerology	900	ICPMS	6.57229	15.8977	0.787789	1.56761	2.18372	0.0367751	1.92275	110.648								902.99	11.736	31.883	0.191	24.92	0.148	1849.12	62.782	7.857	0.073	1733.03	77.914	93.661	12.199	1616.14	81.904	831.168	167.777	1.513	0.199	2.239		0.00260608	0.000392475	0.000153522	2.98136	0.251987	0.609163	0.181162
whelk	2_3_5	0.9	Mixed Minerology	900	ICPMS	6.94737	12.9468	1.8496	1.67371	2.00642	0.0207999	2.80375	114.21								902.99	11.736	31.883	0.191	24.92	0.148	1849.12	62.782	7.857	0.073	1733.03	77.914	93.661	12.199	1616.14	81.904	831.168	167.777	1.513	0.199	2.239		0.0027548	0.000319625	0.000360444	3.18315	0.231528	0.34454	0.26417
whelk	2_3_11	0.8	Mixed Minerology	900	ICPMS	4.29278	14.6154	0.501149	1.43866	2.06169	1.15647	1.31595	36.0051								902.99	11.736	31.883	0.191	24.92	0.148	1849.12	62.782	7.857	0.073	1733.03	77.914	93.661	12.199	1616.14	81.904	831.168	167.777	1.513	0.199	2.239		0.0017022	0.000360818	9.76623e-05	2.73611	0.237905	19.1564	0.123989
whelk	2_3_3	0.1	Mixed Minerology	900	VISTA			0.764879	0.00293398	2.20547		2.06603		23.8291							902.99	11.736	31.883	0.191	24.92	0.148	1849.12	62.782	7.857	0.073	1733.03	77.914	93.661	12.199	1616.14	81.904	831.168	167.777	1.513	0.199	2.239		0	0	0.000149057	0.00558	0.254496	0	0.194661
whelk	2_3_5	0.9	Mixed Minerology	900	VISTA			1.8245	0.0021141	1.98532		13.7767		21.1823							902.99	11.736	31.883	0.191	24.92	0.148	1849.12	62.782	7.857	0.073	1733.03	77.914	93.661	12.199	1616.14	81.904	831.168	167.777	1.513	0.199	2.239		0	0	0.000355552	0.00402071	0.229092	0	1.29804
whelk	2_3_11	0.8	Mixed Minerology	900	VISTA			0.494363	0.00128675	2.0881		1.33503		23.1245							902.99	11.736	31.883	0.191	24.92	0.148	1849.12	62.782	7.857	0.073	1733.03	77.914	93.661	12.199	1616.14	81.904	831.168	167.777	1.513	0.199	2.239		0	0	9.63398e-05	0.00244721	0.240953	0	0.125787
whelk	2_4_6	-0.2	Mixed Minerology	2850	ICPMS	4.11067	13.3989	0.512627	1.71073	2.20826	0.00404788	0.982085	23.9057								2856	53.733	31.657	0.11	24.86	0.134	2079.16	124.229	7.419	0.066	2097.07	111.495	41.772	7.617	1978.02	109.508	2758.28	316.255	0.675	0.123	0.999		0.00162998	0.000330786	9.9899e-05	3.25356	0.254819	0.0670512	0.0925323
whelk	2_4_7		Mixed Minerology	2850	ICPMS	5.19002	14.3498	0.589481	10.469	1.88414	0.138553	2.12769	43.3147								2856	53.733	31.657	0.11	24.86	0.134	2079.16	124.229	7.419	0.066	2097.07	111.495	41.772	7.617	1978.02	109.508	2758.28	316.255	0.675	0.123	0.999		0.00205797	0.00035426	0.000114876	19.9104	0.217417	2.29506	0.200471
whelk	2_4_9	-0.7	Mixed Minerology	2850	ICPMS	5.69225	14.7583	0.411324	39.8549	1.61889	0.00027301	1.13487	31.6611								2856	53.733	31.657	0.11	24.86	0.134	2079.16	124.229	7.419	0.066	2097.07	111.495	41.772	7.617	1978.02	109.508	2758.28	316.255	0.675	0.123	0.999		0.00225712	0.000364345	8.01574e-05	75.7981	0.186808	0.00452228	0.106928
whelk	2_4_6	-0.2	Mixed Minerology	2850	VISTA			0.504579	0.00184864	2.19517		1.17367		21.5329							2856	53.733	31.657	0.11	24.86	0.134	2079.16	124.229	7.419	0.066	2097.07	111.495	41.772	7.617	1978.02	109.508	2758.28	316.255	0.675	0.123	0.999		0	0	9.83307e-05	0.00351584	0.253308	0	0.110583
whelk	2_4_7		Mixed Minerology	2850	VISTA			0.569022	0.0100468	1.82013		2.03891		21.2976							2856	53.733	31.657	0.11	24.86	0.134	2079.16	124.229	7.419	0.066	2097.07	111.495	41.772	7.617	1978.02	109.508	2758.28	316.255	0.675	0.123	0.999		0	0	0.000110889	0.0191076	0.210031	0	0.192107
whelk	2_4_9	-0.7	Mixed Minerology	2850	VISTA			0.408055	0.00339021	1.60174		1.29482		25.6135							2856	53.733	31.657	0.11	24.86	0.134	2079.16	124.229	7.419	0.066	2097.07	111.495	41.772	7.617	1978.02	109.508	2758.28	316.255	0.675	0.123	0.999		0	0	7.95205e-05	0.00644768	0.18483	0	0.121998
coralline red alga	3_1_1		Calcite	400	ICPMS	46.4959	499.111		64.1621	3.18289	8.9989	27.199	141.271		39.94	0.12					409.254	5.656	31.756	0.207	25.04	0.055	2008.23	56.49	8.194	0.032	1737.71	50.347	192.822	13.545	1534.89	47.38	358.771	31.878	3.118	0.221	4.615		0.0184368	0.0123218	0	122.027	0.367284	149.062	2.56269
coralline red alga	3_1_1		Calcite	400	VISTA			277.267	65.0257	3.31246		21.5781		16.7094	39.94	0.12					409.254	5.656	31.756	0.207	25.04	0.055	2008.23	56.49	8.194	0.032	1737.71	50.347	192.822	13.545	1534.89	47.38	358.771	31.878	3.118	0.221	4.615		0	0	0.0540329	123.669	0.382236	0	2.0331
coralline red alga	3_1_11	10.8	Calcite	400	ICPMS	41.7522	424.983		27.9844	3.09877	0.601622	20.5428	128.586		35.07		9.33	0.12	1.14	0.13	409.254	5.656	31.756	0.207	25.04	0.055	2008.23	56.49	8.194	0.032	1737.71	50.347	192.822	13.545	1534.89	47.38	358.771	31.878	3.118	0.221	4.615		0.0165558	0.0104918	0	53.2222	0.357577	9.96558	1.93555
coralline red alga	3_1_11	10.8	Calcite	400	VISTA			271.298	31.7143	3.17547		17.219		14.9085	35.07		9.33	0.12	1.14	0.13	409.254	5.656	31.756	0.207	25.04	0.055	2008.23	56.49	8.194	0.032	1737.71	50.347	192.822	13.545	1534.89	47.38	358.771	31.878	3.118	0.221	4.615		0	0	0.0528697	60.3159	0.366428	0	1.62238
coralline red alga	3_1_2		Calcite	400	ICPMS	44.0739	435.857		42.4217	3.16715	1.1124	32.9846	149.491		32.68	0.22	9.1	0.09	0.91	0.11	409.254	5.656	31.756	0.207	25.04	0.055	2008.23	56.49	8.194	0.032	1737.71	50.347	192.822	13.545	1534.89	47.38	358.771	31.878	3.118	0.221	4.615		0.0174764	0.0107602	0	80.6798	0.365468	18.4263	3.10781
coralline red alga	3_1_2		Calcite	400	VISTA			249.455	43.7602	3.28711		26.5981		15.8334	32.68	0.22	9.1	0.09	0.91	0.11	409.254	5.656	31.756	0.207	25.04	0.055	2008.23	56.49	8.194	0.032	1737.71	50.347	192.822	13.545	1534.89	47.38	358.771	31.878	3.118	0.221	4.615		0	0	0.048613	83.2255	0.379311	0	2.50608
coralline red alga	3_2_10	26.3	Calcite	600	ICPMS	47.8585	428.748		55.6057	3.07537	2.00218	207.17	126.72		34.57		9.28	0.11	1.23	0.16	605.668	7.259	31.733	0.118	24.96	0.152	1986.63	127.329	8.053	0.06	1786.07	100.706	148.133	25.858	1623.23	82.961	526.252	67.866	2.395	0.42	3.545		0.0189771	0.0105847	0	105.754	0.354877	33.1652	19.5195
coralline red alga	3_2_10	26.3	Calcite	600	VISTA			276.387	61.9692	3.20191		211.269		14.7461	34.57		9.28	0.11	1.23	0.16	605.668	7.259	31.733	0.118	24.96	0.152	1986.63	127.329	8.053	0.06	1786.07	100.706	148.133	25.858	1623.23	82.961	526.252	67.866	2.395	0.42	3.545		0	0	0.0538614	117.856	0.369478	0	19.9058
coralline red alga	3_2_4	10	Calcite	600	ICPMS	43.7037	440.305		90.4492	3.01536	1.8016	222.411	162.144								605.668	7.259	31.733	0.118	24.96	0.152	1986.63	127.329	8.053	0.06	1786.07	100.706	148.133	25.858	1623.23	82.961	526.252	67.866	2.395	0.42	3.545		0.0173296	0.01087	0	172.021	0.347952	29.8427	20.9556
coralline red alga	3_2_4	10	Calcite	600	VISTA			268.278	93.8882	3.15702		0		15.7531							605.668	7.259	31.733	0.118	24.96	0.152	1986.63	127.329	8.053	0.06	1786.07	100.706	148.133	25.858	1623.23	82.961	526.252	67.866	2.395	0.42	3.545		0	0	0.0522811	178.561	0.364299	0	0
coralline red alga	3_2_9	22.4	Calcite	600	ICPMS	49.803	469.006		70.3123	3.23741	2.20854	220.878	122.294		36.92		9.59	0.18	1.54	0.22	605.668	7.259	31.733	0.118	24.96	0.152	1986.63	127.329	8.053	0.06	1786.07	100.706	148.133	25.858	1623.23	82.961	526.252	67.866	2.395	0.42	3.545		0.0197481	0.0115786	0	133.724	0.373575	36.5834	20.8111
coralline red alga	3_2_9	22.4	Calcite	600	VISTA			277.517	74.3578	3.46969		215.221		17.3839	36.92		9.59	0.18	1.54	0.22	605.668	7.259	31.733	0.118	24.96	0.152	1986.63	127.329	8.053	0.06	1786.07	100.706	148.133	25.858	1623.23	82.961	526.252	67.866	2.395	0.42	3.545		0	0	0.0540817	141.417	0.400379	0	20.2782
coralline red alga	3_3_11		Calcite	900	ICPMS	51.684	462.331		47.9749	3.29399	1.26104	31.1987	117.205		30.62	0.15	8.94	0.07	1.03	0.09	902.99	11.736	31.543	0.155	25.08	0.164	2043.55	53.209	7.906	0.029	1902.53	45.911	113.784	7.942	1766.39	40.952	802.18	48.374	1.843	0.129	2.727		0.020494	0.0114138	0	91.2411	0.380104	20.8885	2.93955
coralline red alga	3_3_11		Calcite	900	VISTA			266.167	51.3268	3.41027		24.4434		16.9397	30.62	0.15	8.94	0.07	1.03	0.09	902.99	11.736	31.543	0.155	25.08	0.164	2043.55	53.209	7.906	0.029	1902.53	45.911	113.784	7.942	1766.39	40.952	802.18	48.374	1.843	0.129	2.727		0	0	0.0518697	97.616	0.393522	0	2.30306
coralline red alga	3_3_2	5	Calcite	900	ICPMS	39.8044	515.721		42.3781	2.81944	0.599598	21.8885	143.597		41.64	0.47					902.99	11.736	31.543	0.155	25.08	0.164	2043.55	53.209	7.906	0.029	1902.53	45.911	113.784	7.942	1766.39	40.952	802.18	48.374	1.843	0.129	2.727		0.0157834	0.0127319	0	80.5969	0.325345	9.93205	2.06234
coralline red alga	3_3_2	5	Calcite	900	VISTA			270.53	45.7049	2.91063		17.6279		14.7939	41.64	0.47					902.99	11.736	31.543	0.155	25.08	0.164	2043.55	53.209	7.906	0.029	1902.53	45.911	113.784	7.942	1766.39	40.952	802.18	48.374	1.843	0.129	2.727		0	0	0.0527199	86.924	0.335867	0	1.6609
coralline red alga	3_3_9	17	Calcite	900	ICPMS	47.2148	417.031		70.5633	3.10759	1.19572	38.3282	128.311		32.74		9.1	0.09	1.19	0.1	902.99	11.736	31.543	0.155	25.08	0.164	2043.55	53.209	7.906	0.029	1902.53	45.911	113.784	7.942	1766.39	40.952	802.18	48.374	1.843	0.129	2.727		0.0187218	0.0102954	0	134.201	0.358594	19.8065	3.61129
coralline red alga	3_3_9	17	Calcite	900	VISTA			255.852	78.937	3.21495		28.9908		15.7049	32.74		9.1	0.09	1.19	0.1	902.99	11.736	31.543	0.155	25.08	0.164	2043.55	53.209	7.906	0.029	1902.53	45.911	113.784	7.942	1766.39	40.952	802.18	48.374	1.843	0.129	2.727		0	0	0.0498596	150.126	0.370984	0	2.73152
coralline red alga	3_4_12		Calcite	2850	ICPMS	39.6473	339.65		92.5863	2.99618	1.56243	20.1364	162.39		24.7	0.42	8.55	0.06	1.06	0.08	2856	53.733	31.781	0.258	24.88	0.13	2353.72	37.017	7.494	0.022	2350.14	33.21	55.398	3.055	2222.16	32.121	2593.45	106.082	0.895	0.05	1.325		0.0157212	0.00838512	0	176.085	0.345739	25.8809	1.89726
coralline red alga	3_4_12		Calcite	2850	VISTA			242.946	138.816	3.12305		20.3931		13.0402	24.7	0.42	8.55	0.06	1.06	0.08	2856	53.733	31.781	0.258	24.88	0.13	2353.72	37.017	7.494	0.022	2350.14	33.21	55.398	3.055	2222.16	32.121	2593.45	106.082	0.895	0.05	1.325		0	0	0.0473446	264.007	0.360379	0	1.92144
coralline red alga	3_4_4	1.3	Calcite	2850	ICPMS	45.5053	346.354		131.358	3.61011	1.69536	23.9448	157.196		24.47	0.35	8.54	0.07	1.05	0.08	2856	53.733	31.781	0.258	24.88	0.13	2353.72	37.017	7.494	0.022	2350.14	33.21	55.398	3.055	2222.16	32.121	2593.45	106.082	0.895	0.05	1.325		0.018044	0.00855061	0	249.824	0.416582	28.0829	2.25609
coralline red alga	3_4_4	1.3	Calcite	2850	VISTA			251.782	140.425	3.76928		22.5694		14.2977	24.47	0.35	8.54	0.07	1.05	0.08	2856	53.733	31.781	0.258	24.88	0.13	2353.72	37.017	7.494	0.022	2350.14	33.21	55.398	3.055	2222.16	32.121	2593.45	106.082	0.895	0.05	1.325		0	0	0.0490664	267.067	0.43495	0	2.1265
coralline red alga	3_4_5		Calcite	2850	ICPMS	47.201	325.919		119.242	3.34027	1.05263	23.958	148.342		26.2	0.59	8.65	0.06	1.16	0.08	2856	53.733	31.781	0.258	24.88	0.13	2353.72	37.017	7.494	0.022	2350.14	33.21	55.398	3.055	2222.16	32.121	2593.45	106.082	0.895	0.05	1.325		0.0187164	0.00804613	0	226.782	0.385445	17.4364	2.25733
coralline red alga	3_4_5		Calcite	2850	VISTA			265.541	127.344	3.49031		20.7451		14.9481	26.2	0.59	8.65	0.06	1.16	0.08	2856	53.733	31.781	0.258	24.88	0.13	2353.72	37.017	7.494	0.022	2350.14	33.21	55.398	3.055	2222.16	32.121	2593.45	106.082	0.895	0.05	1.325		0	0	0.0517478	242.189	0.402758	0	1.9546
																																														0
Halimeda alga	3_1_1	38.1	Aragonite	400	VISTA			6.94992	0.22128	10.4777		24.9404		12.1215							409.254	5.656	31.756	0.207	25.04	0.055	2008.23	56.49	8.194	0.032	1737.71	50.347	192.822	13.545	1534.89	47.38	358.771	31.878	3.118	0.221	4.615		0	0	0.00135438	0.420842	1.20906	0	2.34989
Halimeda alga	3_1_4		Aragonite	400	VISTA			2.29617	0.136072	11.0002		21.1062		11.0499							409.254	5.656	31.756	0.207	25.04	0.055	2008.23	56.49	8.194	0.032	1737.71	50.347	192.822	13.545	1534.89	47.38	358.771	31.878	3.118	0.221	4.615		0	0	0.000447469	0.258789	1.26935	0	1.98863
Halimeda alga	3_1_10		Aragonite	400	VISTA			6.49542	0.266291	10.2466		35.7291		11.9345							409.254	5.656	31.756	0.207	25.04	0.055	2008.23	56.49	8.194	0.032	1737.71	50.347	192.822	13.545	1534.89	47.38	358.771	31.878	3.118	0.221	4.615		0	0	0.00126581	0.506445	1.18238	0	3.3664
Halimeda alga	3_2_5		Aragonite	600	VISTA			12.3423	0.144821	9.28774		954.277		10.8021							605.668	7.259	31.733	0.118	24.96	0.152	1986.63	127.329	8.053	0.06	1786.07	100.706	148.133	25.858	1623.23	82.961	526.252	67.866	2.395	0.42	3.545		0	0	0.00240522	0.275428	1.07174	0	89.9122
Halimeda alga	3_2_6		Aragonite	600	VISTA			2.45957	0.0315729	9.52365		604.187		12.07							605.668	7.259	31.733	0.118	24.96	0.152	1986.63	127.329	8.053	0.06	1786.07	100.706	148.133	25.858	1623.23	82.961	526.252	67.866	2.395	0.42	3.545		0	0	0.000479313	0.0600471	1.09896	0	56.9266
Halimeda alga	3_2_9		Aragonite	600	VISTA			1.73738		9.63002											605.668	7.259	31.733	0.118	24.96	0.152	1986.63	127.329	8.053	0.06	1786.07	100.706	148.133	25.858	1623.23	82.961	526.252	67.866	2.395	0.42	3.545		0	0	0.000338576	0	1.11124	0	0
Halimeda alga	3_3_2	24.7	Aragonite	900	VISTA			1.04213	0.0157775	10.7856		28.8842		9.90341							902.99	11.736	31.543	0.155	25.08	0.164	2043.55	53.209	7.906	0.029	1902.53	45.911	113.784	7.942	1766.39	40.952	802.18	48.374	1.843	0.129	2.727		0	0	0.000203088	0.0300064	1.24458	0	2.72147
Halimeda alga	3_4_1		Aragonite	2850	VISTA			2.69066	0.0200868	9.93355		33.504		14.3896							2856	53.733	31.781	0.258	24.88	0.13	2353.72	37.017	7.494	0.022	2350.14	33.21	55.398	3.055	2222.16	32.121	2593.45	106.082	0.895	0.05	1.325		0	0	0.000524347	0.038202	1.14626	0	3.15675
Halimeda alga	3_4_2	4.5	Aragonite	2850	VISTA			25.3218	0.23152	8.94812		16.3944		12.5976							2856	53.733	31.781	0.258	24.88	0.13	2353.72	37.017	7.494	0.022	2350.14	33.21	55.398	3.055	2222.16	32.121	2593.45	106.082	0.895	0.05	1.325		0	0	0.00493462	0.440316	1.03255	0	1.54469
																																														0
temperate urchin	4_1_1		Calcite	400	ICPMS	55.2866	387.986		1.16721	2.13356	0.254265	6.63762	5.95049		14.96	0.01	7.69	0.17	-0.35	0.21	409.254	5.656	31.914	0.269	25.1	0.122	1744.36	146.828	8.042	0.057	1563.5	126.86	127.595	21.577	1422.75	111.271	473.246	66.559	2.062	0.347	3.052		0.0219225	0.00957841	0	2.21986	0.246199	4.21178	0.625398
temperate urchin	4_1_1		Calcite	400	VISTA			76.0673	1.75561	2.14436		6.54287		23.2553	14.96	0.01	7.69	0.17	-0.35	0.21	409.254	5.656	31.914	0.269	25.1	0.122	1744.36	146.828	8.042	0.057	1563.5	126.86	127.595	21.577	1422.75	111.271	473.246	66.559	2.062	0.347	3.052		0	0	0.0148237	3.3389	0.247444	0	0.61647
temperate urchin	4_1_3		Calcite	400	ICPMS	53.2195	384.952		1.58338	2.04956	0.257449	5.64376	6.89867		17.14	0.06	7.98	0.11	-0.06	0.16	409.254	5.656	31.914	0.269	25.1	0.122	1744.36	146.828	8.042	0.057	1563.5	126.86	127.595	21.577	1422.75	111.271	473.246	66.559	2.062	0.347	3.052		0.0211029	0.00950349	0	3.01136	0.236506	4.26451	0.531756
temperate urchin	4_1_3		Calcite	400	VISTA			72.0353	4.30216	2.03289		5.40355		21.3588	17.14	0.06	7.98	0.11	-0.06	0.16	409.254	5.656	31.914	0.269	25.1	0.122	1744.36	146.828	8.042	0.057	1563.5	126.86	127.595	21.577	1422.75	111.271	473.246	66.559	2.062	0.347	3.052		0	0	0.014038	8.18207	0.234582	0	0.509123
temperate urchin	4_1_5	5.1	Calcite	400	ICPMS	62.4828	413.262		2.06019	2.23564	0.208287	5.02686	4.88515		15.43	0.11	7.77	0.15	-0.27	0.19	409.254	5.656	31.914	0.269	25.1	0.122	1744.36	146.828	8.042	0.057	1563.5	126.86	127.595	21.577	1422.75	111.271	473.246	66.559	2.062	0.347	3.052		0.024776	0.0102024	0	3.91817	0.257978	3.45018	0.473632
temperate urchin	4_1_5	5.1	Calcite	400	VISTA			79.2895	3.14252	2.2611		5.02283		24.8064	15.43	0.11	7.77	0.15	-0.27	0.19	409.254	5.656	31.914	0.269	25.1	0.122	1744.36	146.828	8.042	0.057	1563.5	126.86	127.595	21.577	1422.75	111.271	473.246	66.559	2.062	0.347	3.052		0	0	0.0154517	5.97662	0.260915	0	0.473252
temperate urchin	4_2_1	45.3	Calcite	600	VISTA			67.786	1.53642	2.36337		5.00983		25.2518							605.668	7.259	31.829	0.099	24.96	0.152	1750.66	168.305	7.902	0.051	1622.51	144.579	97.492	18.663	1505.86	126.79	686.117	34.71	1.575	0.302	2.332		0	0	0.0132099	2.92204	0.272717	0	0.472027
temperate urchin	4_2_4	34.1	Calcite	600	VISTA			70.321	4.19004	2.24104		7.86805		21.2628							605.668	7.259	31.829	0.099	24.96	0.152	1750.66	168.305	7.902	0.051	1622.51	144.579	97.492	18.663	1505.86	126.79	686.117	34.71	1.575	0.302	2.332		0	0	0.0137039	7.96883	0.258601	0	0.741329
temperate urchin	4_2_6	39.9	Calcite	600	VISTA			86.6546	1.55894	2.23983		10.7741		24.8628	17.75	0.15	8.04	0.1	0.14	0.14	605.668	7.259	31.829	0.099	24.96	0.152	1750.66	168.305	7.902	0.051	1622.51	144.579	97.492	18.663	1505.86	126.79	686.117	34.71	1.575	0.302	2.332		0	0	0.016887	2.96487	0.258462	0	1.01514
temperate urchin	4_3_2	39.5	Calcite	900	VISTA			72.3547		2.25433		7.47283		24.5599	17.35	0.04	8	0.1	0.23	0.11	902.99	11.736	31.73	0.286	24.86	0.114	1791.6	116.6	7.767	0.024	1707.39	107.633	74.918	8.454	1604.49	99.23	998.967	44.243	1.211	0.136	1.792		0	0	0.0141002	0	0.260134	0	0.704091
temperate urchin	4_3_3		Calcite	900	VISTA			69.8192	2.28725	2.19752		3.57651		22.7475	17.29	0.46	7.99	0.1	0.22	0.12	902.99	11.736	31.73	0.286	24.86	0.114	1791.6	116.6	7.767	0.024	1707.39	107.633	74.918	8.454	1604.49	99.23	998.967	44.243	1.211	0.136	1.792		0	0	0.0136061	4.35	0.253579	0	0.33698
temperate urchin	4_3_5		Calcite	900	VISTA			81.4726	1.27151	2.30289		10.4374		24.5337	19.18	0.02	8.17	0.08	0.4	0.1	902.99	11.736	31.73	0.286	24.86	0.114	1791.6	116.6	7.767	0.024	1707.39	107.633	74.918	8.454	1604.49	99.23	998.967	44.243	1.211	0.136	1.792		0	0	0.0158771	2.41822	0.265738	0	0.983411
temperate urchin	4_4_4	28.9	Calcite	2850	VISTA			80.5675	2.27438	2.17711		8.48222		22.6333							2856	53.733	31.736	0.218	25.02	0.148	1890.83	78.245	7.364	0.033	1921.23	73.469	33.599	3.693	1808.03	71.228	2854.45	159.217	0.543	0.06	0.804		0	0	0.0157007	4.32553	0.251224	0	0.799196
temperate urchin	4_4_5	28.9	Calcite	2850	VISTA			77.8596	1.2167	2.25328		10.5749		24.1361							2856	53.733	31.736	0.218	25.02	0.148	1890.83	78.245	7.364	0.033	1921.23	73.469	33.599	3.693	1808.03	71.228	2854.45	159.217	0.543	0.06	0.804		0	0	0.015173	2.31398	0.260013	0	0.996366
temperate urchin	4_4_6		Calcite	2850	VISTA			82.2547	1.26676	2.20177		10.3456		23.9768							2856	53.733	31.736	0.218	25.02	0.148	1890.83	78.245	7.364	0.033	1921.23	73.469	33.599	3.693	1808.03	71.228	2854.45	159.217	0.543	0.06	0.804		0	0	0.0160295	2.4092	0.254069	0	0.974765
tropical urchin	4_1_2	1.9	Calcite	400	ICPMS	51.6287	387.188		16.8919	2.19841	1.83533	5.72517	51.6312		18.64	0.11	8.12	0.09	0.08	0.15	409.254	5.656	31.914	0.269	25.1	0.122	1744.36	146.828	8.042	0.057	1563.5	126.86	127.595	21.577	1422.75	111.271	473.246	66.559	2.062	0.347	3.052		0.0204721	0.0095587	0	32.126	0.253682	30.4014	0.539426
tropical urchin	4_1_2	1.9	Calcite	400	VISTA			75.4064	11.9832	2.15255		5.85128		21.3523	18.64	0.11	8.12	0.09	0.08	0.15	409.254	5.656	31.914	0.269	25.1	0.122	1744.36	146.828	8.042	0.057	1563.5	126.86	127.595	21.577	1422.75	111.271	473.246	66.559	2.062	0.347	3.052		0	0	0.014695	22.7904	0.24839	0	0.551309
tropical urchin	4_1_4	6.2	Calcite	400	ICPMS	40.9827	402.435		6.3207	3.55206	0.223665	6.28742	306.85		19	0.36	8.15	0.09	0.11	0.14	409.254	5.656	31.914	0.269	25.1	0.122	1744.36	146.828	8.042	0.057	1563.5	126.86	127.595	21.577	1422.75	111.271	473.246	66.559	2.062	0.347	3.052		0.0162507	0.00993513	0	12.021	0.409883	3.7049	0.592402
tropical urchin	4_1_4	6.2	Calcite	400	VISTA			51.5859	7.92317	3.54763		6.72712		18.3417	19	0.36	8.15	0.09	0.11	0.14	409.254	5.656	31.914	0.269	25.1	0.122	1744.36	146.828	8.042	0.057	1563.5	126.86	127.595	21.577	1422.75	111.271	473.246	66.559	2.062	0.347	3.052		0	0	0.0100529	15.0687	0.409372	0	0.63383
tropical urchin	4_2_1	3	Calcite	600	ICPMS	51.0536	347.232		3.71198	2.03363	0.41555	9.22172	19.0549								605.668	7.259	31.829	0.099	24.96	0.152	1750.66	168.305	7.902	0.051	1622.51	144.579	97.492	18.663	1505.86	126.79	686.117	34.71	1.575	0.302	2.332		0.020244	0.0085723	0	7.05964	0.234667	6.88338	0.868872
tropical urchin	4_2_1	3	Calcite	600	VISTA			69.2987	3.38698	2.04562		9.50104		21.1047							605.668	7.259	31.829	0.099	24.96	0.152	1750.66	168.305	7.902	0.051	1622.51	144.579	97.492	18.663	1505.86	126.79	686.117	34.71	1.575	0.302	2.332		0	0	0.0135047	6.44153	0.236051	0	0.895189
tropical urchin	4_2_2	8.3	Calcite	600	ICPMS	51.1153	330.365		1.72831	2.02726	0.378391	10.1733	20.1197								605.668	7.259	31.829	0.099	24.96	0.152	1750.66	168.305	7.902	0.051	1622.51	144.579	97.492	18.663	1505.86	126.79	686.117	34.71	1.575	0.302	2.332		0.0202685	0.00815588	0	3.287	0.233932	6.26786	0.958532
tropical urchin	4_2_2	8.3	Calcite	600	VISTA			68.5165	4.90926	2.05481		10.0613		22.2521							605.668	7.259	31.829	0.099	24.96	0.152	1750.66	168.305	7.902	0.051	1622.51	144.579	97.492	18.663	1505.86	126.79	686.117	34.71	1.575	0.302	2.332		0	0	0.0133523	9.33669	0.237111	0	0.947981
tropical urchin	4_2_5	3.6	Calcite	600	ICPMS	52.9585	332.983		4.51502	2.0611	0.570449	11.7067	19.0023		17.1	0.2	7.97	0.11	0.07	0.15	605.668	7.259	31.829	0.099	24.96	0.152	1750.66	168.305	7.902	0.051	1622.51	144.579	97.492	18.663	1505.86	126.79	686.117	34.71	1.575	0.302	2.332		0.0209994	0.00822052	0	8.5869	0.237837	9.44921	1.103
tropical urchin	4_2_5	3.6	Calcite	600	VISTA			76.9192	2.54196	2.07551		11.7794		21.2418	17.1	0.2	7.97	0.11	0.07	0.15	605.668	7.259	31.829	0.099	24.96	0.152	1750.66	168.305	7.902	0.051	1622.51	144.579	97.492	18.663	1505.86	126.79	686.117	34.71	1.575	0.302	2.332		0	0	0.0149898	4.83442	0.2395	0	1.10986
tropical urchin	4_3_3		Calcite	900	ICPMS	49.4178	328.093		14.2322	2.16772	0.609683	14.6427	64.9759		17.81	0.35	8.05	0.1	0.28	0.11	902.99	11.736	31.73	0.286	24.86	0.114	1791.6	116.6	7.767	0.024	1707.39	107.633	74.918	8.454	1604.49	99.23	998.967	44.243	1.211	0.136	1.792		0.0195954	0.0080998	0	27.0674	0.25014	10.0991	1.37964
tropical urchin	4_3_3		Calcite	900	VISTA			73.3302	13.9623	2.15484		15.2635		18.4872	17.81	0.35	8.05	0.1	0.28	0.11	902.99	11.736	31.73	0.286	24.86	0.114	1791.6	116.6	7.767	0.024	1707.39	107.633	74.918	8.454	1604.49	99.23	998.967	44.243	1.211	0.136	1.792		0	0	0.0142903	26.5542	0.248654	0	1.43813
tropical urchin	4_3_4		Calcite	900	ICPMS	53.4768	349.36		3.80593	2.16426	0.353284	15.9282	12.9006		17.91	0.18	8.06	0.1	0.29	0.11	902.99	11.736	31.73	0.286	24.86	0.114	1791.6	116.6	7.767	0.024	1707.39	107.633	74.918	8.454	1604.49	99.23	998.967	44.243	1.211	0.136	1.792		0.0212049	0.00862482	0	7.23832	0.249741	5.85198	1.50076
tropical urchin	4_3_4		Calcite	900	VISTA			73.9487	4.5066	2.18242		16.3999		19.2994	17.91	0.18	8.06	0.1	0.29	0.11	902.99	11.736	31.73	0.286	24.86	0.114	1791.6	116.6	7.767	0.024	1707.39	107.633	74.918	8.454	1604.49	99.23	998.967	44.243	1.211	0.136	1.792		0	0	0.0144109	8.57088	0.251836	0	1.5452
tropical urchin	4_3_6	2.1	Calcite	900	ICPMS	52.2544	349.232		3.26485	2.07241	0.428486	12.5439	12.0579		17.39	0.03	8	0.1	0.23	0.11	902.99	11.736	31.73	0.286	24.86	0.114	1791.6	116.6	7.767	0.024	1707.39	107.633	74.918	8.454	1604.49	99.23	998.967	44.243	1.211	0.136	1.792		0.0207202	0.00862166	0	6.20926	0.239142	7.09767	1.18189
tropical urchin	4_3_6	2.1	Calcite	900	VISTA			70.3581	4.09383	2.08008		12.511		21.3917	17.39	0.03	8	0.1	0.23	0.11	902.99	11.736	31.73	0.286	24.86	0.114	1791.6	116.6	7.767	0.024	1707.39	107.633	74.918	8.454	1604.49	99.23	998.967	44.243	1.211	0.136	1.792		0	0	0.0137111	7.78587	0.240027	0	1.17879
tropical urchin	4_4_1	-27	Calcite	2850	ICPMS	50.2102	237.904		2.94297	2.07141	0.521057	8.98738	6.78479								2856	53.733	31.736	0.218	25.02	0.148	1890.83	78.245	7.364	0.033	1921.23	73.469	33.599	3.693	1808.03	71.228	2854.45	159.217	0.543	0.06	0.804		0.0199096	0.00587324	0	5.5971	0.239027	8.63106	0.846793
tropical urchin	4_4_1	-27	Calcite	2850	VISTA			64.5375	3.96539	2.04369		8.97561		20.194							2856	53.733	31.736	0.218	25.02	0.148	1890.83	78.245	7.364	0.033	1921.23	73.469	33.599	3.693	1808.03	71.228	2854.45	159.217	0.543	0.06	0.804		0	0	0.0125769	7.54159	0.235828	0	0.845684
tropical urchin	4_4_3	-10.6	Calcite	2850	ICPMS	51.7357	239.816		3.37147	2.21608	0.369431	10.9613	7.35458								2856	53.733	31.736	0.218	25.02	0.148	1890.83	78.245	7.364	0.033	1921.23	73.469	33.599	3.693	1808.03	71.228	2854.45	159.217	0.543	0.06	0.804		0.0205145	0.00592046	0	6.41204	0.255721	6.11944	1.03278
tropical urchin	4_4_3	-10.6	Calcite	2850	VISTA			60.3267	5.32778	2.25004		10.9764		22.4207							2856	53.733	31.736	0.218	25.02	0.148	1890.83	78.245	7.364	0.033	1921.23	73.469	33.599	3.693	1808.03	71.228	2854.45	159.217	0.543	0.06	0.804		0	0	0.0117563	10.1326	0.259639	0	1.0342
tropical urchin	4_4_4	-8.2	Calcite	2850	ICPMS	52.4756	256.33		4.96649	2.11223	0.400684	9.04603	8.54203		17.45	0.03	8.01	0.1	0.65	0.12	2856	53.733	31.736	0.218	25.02	0.148	1890.83	78.245	7.364	0.033	1921.23	73.469	33.599	3.693	1808.03	71.228	2854.45	159.217	0.543	0.06	0.804		0.0208079	0.00632814	0	9.44552	0.243737	6.63714	0.852319
tropical urchin	4_4_4	-8.2	Calcite	2850	VISTA			68.6875	8.19173	2.12841		9.16801		20.2096	17.45	0.03	8.01	0.1	0.65	0.12	2856	53.733	31.736	0.218	25.02	0.148	1890.83	78.245	7.364	0.033	1921.23	73.469	33.599	3.693	1808.03	71.228	2854.45	159.217	0.543	0.06	0.804		0	0	0.0133856	15.5795	0.245604	0	0.863812
serpulid worm	5_1_2	6.6	Mixed Minerology	400	ICPMS	40.2556	512.149		9.48836	6.32874	0.717698	20.7309			19.44		8.19	0.08	0.08	0.15	454.121	409.254	5.656	31.673	0.208	24.95	0.191	1960.3	29.72	8.108	0.063	1738.1	46.827	160.492	16.267	1565.03	58.087	450.448	82.573	2.595	0.263	3.841	0.0159624	0.0126437	0	18.0455	0.730294	11.8883	1.95327
serpulid worm	5_1_2	6.6	Mixed Minerology	400	VISTA			132.765	8.63056	6.98082		22.0319			19.44		8.19	0.08	0.08	0.15		409.254	5.656	31.673	0.208	24.95	0.191	1960.3	29.72	8.108	0.063	1738.1	46.827	160.492	16.267	1565.03	58.087	450.448	82.573	2.595	0.263	3.841	0	0	0.0258728	16.4141	0.80554	0	2.07585
serpulid worm	5_1_4	-0.6	Mixed Minerology	400	ICPMS	34.2924	429.77		63.5736	6.01955		58.5442			19.13		8.16	0.08	0.05	0.15	736.322	409.254	5.656	31.673	0.208	24.95	0.191	1960.3	29.72	8.108	0.063	1738.1	46.827	160.492	16.267	1565.03	58.087	450.448	82.573	2.595	0.263	3.841	0.0135978	0.01061	0	120.907	0.694615	0	5.51604
serpulid worm	5_1_4	-0.6	Mixed Minerology	400	VISTA			125.615	61.9166	6.37203		48.9065			19.13		8.16	0.08	0.05	0.15		409.254	5.656	31.673	0.208	24.95	0.191	1960.3	29.72	8.108	0.063	1738.1	46.827	160.492	16.267	1565.03	58.087	450.448	82.573	2.595	0.263	3.841	0	0	0.0244794	117.756	0.73529	0	4.60797
serpulid worm	5_1_8	4.3	Mixed Minerology	400	ICPMS	35.2556	502.089		5.50156	6.45403	0.935459	37.7449									714.069	409.254	5.656	31.673	0.208	24.95	0.191	1960.3	29.72	8.108	0.063	1738.1	46.827	160.492	16.267	1565.03	58.087	450.448	82.573	2.595	0.263	3.841	0.0139797	0.0123953	0	10.4632	0.744752	15.4954	3.55633
serpulid worm	5_1_8	4.3	Mixed Minerology	400	VISTA			126.962	5.72759	7.02939		32.9018										409.254	5.656	31.673	0.208	24.95	0.191	1960.3	29.72	8.108	0.063	1738.1	46.827	160.492	16.267	1565.03	58.087	450.448	82.573	2.595	0.263	3.841	0	0	0.024742	10.893	0.811144	0	3.10002
serpulid worm	5_2_11	12.1	Mixed Minerology	600	ICPMS	43.6388	517.289		4.60049	5.54505	0.232569	228.024			17.52		8.02	0.1	-0.01	0.13	550.436	605.668	7.259	31.629	0.353	24.85	0.129	2012.31	36.718	8.026	0.038	1824.37	31.62	140.965	10.597	1667.35	30.366	573.11	52.028	2.279	0.175	3.373	0.0173039	0.0127706	0	8.74945	0.639861	3.8524	21.4845
serpulid worm	5_2_11	12.1	Mixed Minerology	600	VISTA			165.37	5.56713	5.96193		193.895			17.52		8.02	0.1	-0.01	0.13		605.668	7.259	31.629	0.353	24.85	0.129	2012.31	36.718	8.026	0.038	1824.37	31.62	140.965	10.597	1667.35	30.366	573.11	52.028	2.279	0.175	3.373	0	0	0.0322268	10.5879	0.687966	0	18.2688
serpulid worm	5_2_3		Mixed Minerology	600	ICPMS	65.7453	559.192		6.87224	4.47665	0.141828	122.795			18.59		8.12	0.09	0.09	0.12	376.607	605.668	7.259	31.629	0.353	24.85	0.129	2012.31	36.718	8.026	0.038	1824.37	31.62	140.965	10.597	1667.35	30.366	573.11	52.028	2.279	0.175	3.373	0.0260697	0.013805	0	13.07	0.516576	2.34931	11.5698
serpulid worm	5_2_3		Mixed Minerology	600	VISTA			182.468	6.79724	4.83715		121.351			18.59		8.12	0.09	0.09	0.12		605.668	7.259	31.629	0.353	24.85	0.129	2012.31	36.718	8.026	0.038	1824.37	31.62	140.965	10.597	1667.35	30.366	573.11	52.028	2.279	0.175	3.373	0	0	0.0355588	12.9273	0.558174	0	11.4338
serpulid worm	5_2_4	5.8	Mixed Minerology	600	ICPMS	50.3957	462.215		4.30466	5.62712	0.0404942	221.844			18.06	0.81	8.07	0.09	0.04	0.12	556.208	605.668	7.259	31.629	0.353	24.85	0.129	2012.31	36.718	8.026	0.038	1824.37	31.62	140.965	10.597	1667.35	30.366	573.11	52.028	2.279	0.175	3.373	0.0199832	0.0114109	0	8.18683	0.649331	0.670767	20.9022
serpulid worm	5_2_4	5.8	Mixed Minerology	600	VISTA			167.472	4.74106	6.18736		197.661			18.06	0.81	8.07	0.09	0.04	0.12		605.668	7.259	31.629	0.353	24.85	0.129	2012.31	36.718	8.026	0.038	1824.37	31.62	140.965	10.597	1667.35	30.366	573.11	52.028	2.279	0.175	3.373	0	0	0.0326363	9.0168	0.713979	0	18.6237
serpulid worm	5_3_11	-0.8	Mixed Minerology	900	ICPMS	54.3189	399.991		6.8079	4.32202	1.25334	17.3276			15.17	0.32	7.73	0.16	-0.12	0.19	336.627	902.99	11.736	31.73	0.426	24.9	0.141	2027.49	29.876	7.853	0.052	1906.89	29.703	101.501	10.982	1779.78	31.685	915.164	110.398	1.641	0.183	2.428	0.0215388	0.00987478	0	12.9476	0.498732	20.761	1.63261
serpulid worm	5_3_11	-0.8	Mixed Minerology	900	VISTA			180.436	11.1074	4.56188		15.4126			15.17	0.32	7.73	0.16	-0.12	0.19		902.99	11.736	31.73	0.426	24.9	0.141	2027.49	29.876	7.853	0.052	1906.89	29.703	101.501	10.982	1779.78	31.685	915.164	110.398	1.641	0.183	2.428	0	0	0.0351628	21.1246	0.52641	0	1.45218
serpulid worm	5_3_2	4.9	Mixed Minerology	900	ICPMS	50.6545	449.506		12.0533	5.36949	18.6546	8.43036			16.5	0.69	7.91	0.12	0.06	0.16	567.586	902.99	11.736	31.73	0.426	24.9	0.141	2027.49	29.876	7.853	0.052	1906.89	29.703	101.501	10.982	1779.78	31.685	915.164	110.398	1.641	0.183	2.428	0.0200858	0.0110972	0	22.9237	0.619603	309.004	0.79431
serpulid worm	5_3_2	4.9	Mixed Minerology	900	VISTA			172.589	14.8742	5.84652		9.22988			16.5	0.69	7.91	0.12	0.06	0.16		902.99	11.736	31.73	0.426	24.9	0.141	2027.49	29.876	7.853	0.052	1906.89	29.703	101.501	10.982	1779.78	31.685	915.164	110.398	1.641	0.183	2.428	0	0	0.0336335	28.2885	0.674649	0	0.869641
serpulid worm	5_3_9	5.7	Mixed Minerology	900	ICPMS	48.1125	531.852		4.9252	5.69755	1.19152	100.298			18.26	0.32	8.09	0.09	0.24	0.14	505.509	902.99	11.736	31.73	0.426	24.9	0.141	2027.49	29.876	7.853	0.052	1906.89	29.703	101.501	10.982	1779.78	31.685	915.164	110.398	1.641	0.183	2.428	0.0190778	0.0131301	0	9.36701	0.657459	19.737	9.45008
serpulid worm	5_3_9	5.7	Mixed Minerology	900	VISTA			159.092	5.0311	6.1891		79.2797			18.26	0.32	8.09	0.09	0.24	0.14		902.99	11.736	31.73	0.426	24.9	0.141	2027.49	29.876	7.853	0.052	1906.89	29.703	101.501	10.982	1779.78	31.685	915.164	110.398	1.641	0.183	2.428	0	0	0.0310033	9.56842	0.714181	0	7.46975
serpulid worm	5_4_12	-1.4	Mixed Minerology	2850	ICPMS	59.8181	510.263		3.65649	4.95323	0.179264	114.488			18.25	0	8.09	0.09	0.61	0.11	389.243	2856	53.733	31.494	0.633	25.15	0.058	2071.08	48.32	7.479	0.033	2070.03	40.33	47.233	4.028	1956.65	39.585	2377.18	127.822	0.765	0.067	1.133	0.0237194	0.0125971	0	6.9541	0.571569	2.96943	10.7871
serpulid worm	5_4_12	-1.4	Mixed Minerology	2850	VISTA			184.33	4.18215	5.27772		78.7533			18.25	0	8.09	0.09	0.61	0.11		2856	53.733	31.494	0.633	25.15	0.058	2071.08	48.32	7.479	0.033	2070.03	40.33	47.233	4.028	1956.65	39.585	2377.18	127.822	0.765	0.067	1.133	0	0	0.0359216	7.95384	0.609013	0	7.42015
serpulid worm	5_4_5	3.7	Mixed Minerology	2850	ICPMS	59.0541	452.28		2.44776	5.05584		117.226			14.95	0.69	7.69	0.17	0.21	0.18	394.501	2856	53.733	31.494	0.633	25.15	0.058	2071.08	48.32	7.479	0.033	2070.03	40.33	47.233	4.028	1956.65	39.585	2377.18	127.822	0.765	0.067	1.133	0.0234164	0.0111657	0	4.65528	0.58341	0	11.045
serpulid worm	5_4_5	3.7	Mixed Minerology	2850	VISTA			187.83	2.27021	5.43933		74.8503			14.95	0.69	7.69	0.17	0.21	0.18		2856	53.733	31.494	0.633	25.15	0.058	2071.08	48.32	7.479	0.033	2070.03	40.33	47.233	4.028	1956.65	39.585	2377.18	127.822	0.765	0.067	1.133	0	0	0.0366037	4.3176	0.627663	0	7.05241
serpulid worm	5_4_8	1.5	Mixed Minerology	2850	ICPMS	49.3046	374.052		3.20985	5.73234	5.11373	93.3276			14.86	1.13	7.68	0.18	0.2	0.19	468.883	2856	53.733	31.494	0.633	25.15	0.058	2071.08	48.32	7.479	0.033	2070.03	40.33	47.233	4.028	1956.65	39.585	2377.18	127.822	0.765	0.067	1.133	0.0195505	0.00923442	0	6.10466	0.661474	84.7065	8.79334
serpulid worm	5_4_8	1.5	Mixed Minerology	2850	VISTA			161.952	4.18497	6.28034		65.1765			14.86	1.13	7.68	0.18	0.2	0.19		2856	53.733	31.494	0.633	25.15	0.058	2071.08	48.32	7.479	0.033	2070.03	40.33	47.233	4.028	1956.65	39.585	2377.18	127.822	0.765	0.067	1.133	0	0	0.0315607	7.95919	0.724708	0	6.14094
temperate coral	5_1_11	n/a	Aragonite	400	ICPMS	6.83809	563.467	3.90924	2.96536		0.0164809	16.017									910.547	409.254	5.656	31.673	0.208	24.95	0.191	1960.3	29.72	8.108	0.063	1738.1	46.827	160.492	16.267	1565.03	58.087	450.448	82.573	2.595	0.263	3.841	0.00271148	0.0139106	0.00076182	5.63968	0	0.272998	1.50912
temperate coral	5_1_13	10.7	Aragonite	400	ICPMS	7.35105	587.469	3.95763	3.32097		0.0279959	16.5865									1081.19	409.254	5.656	31.673	0.208	24.95	0.191	1960.3	29.72	8.108	0.063	1738.1	46.827	160.492	16.267	1565.03	58.087	450.448	82.573	2.595	0.263	3.841	0.00291487	0.0145031	0.000771249	6.316	0	0.463739	1.56279
temperate coral	5_1_1	11.5	Aragonite	400	ICPMS	7.83903	610.02	3.94099	1.09685		0.0623488	13.8429									1024.63	409.254	5.656	31.673	0.208	24.95	0.191	1960.3	29.72	8.108	0.063	1738.1	46.827	160.492	16.267	1565.03	58.087	450.448	82.573	2.595	0.263	3.841	0.00310837	0.0150599	0.000768008	2.08605	0	1.03278	1.30428
temperate coral	5_1_3	10.3	Aragonite	400	ICPMS	7.74487	514.6	4.54104	1.43988		0.482643	16.7152									791.877	409.254	5.656	31.673	0.208	24.95	0.191	1960.3	29.72	8.108	0.063	1738.1	46.827	160.492	16.267	1565.03	58.087	450.448	82.573	2.595	0.263	3.841	0.00307103	0.0127042	0.000884942	2.73844	0	7.99475	1.57491
temperate coral	5_1_5	13	Aragonite	400	ICPMS	7.87972	600.922	3.45216	1.91185		0.0336749	13.7347									1077.09	409.254	5.656	31.673	0.208	24.95	0.191	1960.3	29.72	8.108	0.063	1738.1	46.827	160.492	16.267	1565.03	58.087	450.448	82.573	2.595	0.263	3.841	0.00312451	0.0148353	0.000672744	3.63606	0	0.557808	1.29408
temperate coral	5_1_6	9.8	Aragonite	400	ICPMS	6.93796	515.235	4.55894	2.80148		0.200662	16.2258									848.565	409.254	5.656	31.673	0.208	24.95	0.191	1960.3	29.72	8.108	0.063	1738.1	46.827	160.492	16.267	1565.03	58.087	450.448	82.573	2.595	0.263	3.841	0.00275107	0.0127199	0.000888432	5.32799	0	3.32387	1.5288
temperate coral	5_1_8	11.9	Aragonite	400	ICPMS	7.05985	572.323	3.8745	1.90956		0.0311204	14.4999									875.415	409.254	5.656	31.673	0.208	24.95	0.191	1960.3	29.72	8.108	0.063	1738.1	46.827	160.492	16.267	1565.03	58.087	450.448	82.573	2.595	0.263	3.841	0.00279941	0.0141292	0.000755049	3.63171	0	0.515494	1.36618
temperate coral	5_1_10	13.5	Aragonite	400	ICPMS	6.61725	564.132	4.12474	1.85256		0.0209043	18.1604									756.548	409.254	5.656	31.673	0.208	24.95	0.191	1960.3	29.72	8.108	0.063	1738.1	46.827	160.492	16.267	1565.03	58.087	450.448	82.573	2.595	0.263	3.841	0.00262391	0.013927	0.000803816	3.5233	0	0.346269	1.71108
temperate coral	5_1_12	11.3	Aragonite	400	ICPMS	6.96554	565.004	4.06797	1.8189		0.0854041	17.7392									928.733	409.254	5.656	31.673	0.208	24.95	0.191	1960.3	29.72	8.108	0.063	1738.1	46.827	160.492	16.267	1565.03	58.087	450.448	82.573	2.595	0.263	3.841	0.00276201	0.0139485	0.000792751	3.45928	0	1.41468	1.67139
temperate coral	5_1_13	10.7	Aragonite	400	ICPMS	6.47181	577.724	4.08256	2.20527		0.109599	17.3248									902.641	409.254	5.656	31.673	0.208	24.95	0.191	1960.3	29.72	8.108	0.063	1738.1	46.827	160.492	16.267	1565.03	58.087	450.448	82.573	2.595	0.263	3.841	0.00256624	0.0142626	0.000795596	4.19409	0	1.81545	1.63235
temperate coral	5_1_14	11.8	Aragonite	400	ICPMS	6.47621	562.186	4.00952	1.59573		0.0258038	15.5509			24.04		8.51	0.07	0.4	0.14	1065.99	409.254	5.656	31.673	0.208	24.95	0.191	1960.3	29.72	8.108	0.063	1738.1	46.827	160.492	16.267	1565.03	58.087	450.448	82.573	2.595	0.263	3.841	0.00256798	0.013879	0.000781361	3.03484	0	0.427427	1.46521
temperate coral	5_1_15	12.1	Aragonite	400	ICPMS	6.42197	591.324	3.97373	1.93394		0.0174795	17.3203			23.98		8.51	0.07	0.4	0.14	987.669	409.254	5.656	31.673	0.208	24.95	0.191	1960.3	29.72	8.108	0.063	1738.1	46.827	160.492	16.267	1565.03	58.087	450.448	82.573	2.595	0.263	3.841	0.00254647	0.0145983	0.000774387	3.67807	0	0.28954	1.63192
temperate coral	5_1_16	13.7	Aragonite	400	ICPMS	6.82052	496.43	4.30809	1.18578		0.0334005	15.3284			24.34		8.53	0.07	0.42	0.14	900.855	409.254	5.656	31.673	0.208	24.95	0.191	1960.3	29.72	8.108	0.063	1738.1	46.827	160.492	16.267	1565.03	58.087	450.448	82.573	2.595	0.263	3.841	0.00270451	0.0122556	0.000839547	2.25518	0	0.553263	1.44425
temperate coral	5_1_11	n/a	Aragonite	400	VISTA			3.9179	3.86706	9.89995		16.4838										409.254	5.656	31.673	0.208	24.95	0.191	1960.3	29.72	8.108	0.063	1738.1	46.827	160.492	16.267	1565.03	58.087	450.448	82.573	2.595	0.263	3.841	0	0	0.000763507	7.35457	1.14239	0	1.55311
temperate coral	5_1_13	10.7	Aragonite	400	VISTA			4.03161	2.87981	10.0569		16.6588										409.254	5.656	31.673	0.208	24.95	0.191	1960.3	29.72	8.108	0.063	1738.1	46.827	160.492	16.267	1565.03	58.087	450.448	82.573	2.595	0.263	3.841	0	0	0.000785667	5.47696	1.1605	0	1.5696
temperate coral	5_1_1	11.5	Aragonite	400	VISTA			4.0292	2.50577	10.1258		14.0898										409.254	5.656	31.673	0.208	24.95	0.191	1960.3	29.72	8.108	0.063	1738.1	46.827	160.492	16.267	1565.03	58.087	450.448	82.573	2.595	0.263	3.841	0	0	0.000785198	4.7656	1.16845	0	1.32754
temperate coral	5_1_3	10.3	Aragonite	400	VISTA			4.64248	2.61189	9.66272		16.8545										409.254	5.656	31.673	0.208	24.95	0.191	1960.3	29.72	8.108	0.063	1738.1	46.827	160.492	16.267	1565.03	58.087	450.448	82.573	2.595	0.263	3.841	0	0	0.000904711	4.96743	1.11501	0	1.58803
temperate coral	5_1_5	13	Aragonite	400	VISTA			3.53376	5.62471	9.22534		13.3784										409.254	5.656	31.673	0.208	24.95	0.191	1960.3	29.72	8.108	0.063	1738.1	46.827	160.492	16.267	1565.03	58.087	450.448	82.573	2.595	0.263	3.841	0	0	0.000688647	10.6974	1.06454	0	1.26051
temperate coral	5_1_6	9.8	Aragonite	400	VISTA			4.68409	4.77612	9.85485		17.2958										409.254	5.656	31.673	0.208	24.95	0.191	1960.3	29.72	8.108	0.063	1738.1	46.827	160.492	16.267	1565.03	58.087	450.448	82.573	2.595	0.263	3.841	0	0	0.00091282	9.08348	1.13718	0	1.62961
temperate coral	5_1_8	11.9	Aragonite	400	VISTA			3.93802	3.74976	9.92304		15.4453										409.254	5.656	31.673	0.208	24.95	0.191	1960.3	29.72	8.108	0.063	1738.1	46.827	160.492	16.267	1565.03	58.087	450.448	82.573	2.595	0.263	3.841	0	0	0.000767428	7.13148	1.14505	0	1.45526
temperate coral	5_1_10	13.5	Aragonite	400	VISTA			4.24057	5.61083	9.9294		18.7862										409.254	5.656	31.673	0.208	24.95	0.191	1960.3	29.72	8.108	0.063	1738.1	46.827	160.492	16.267	1565.03	58.087	450.448	82.573	2.595	0.263	3.841	0	0	0.000826388	10.671	1.14579	0	1.77004
temperate coral	5_1_12	11.3	Aragonite	400	VISTA			4.16092	2.21451	9.10052		18.0017										409.254	5.656	31.673	0.208	24.95	0.191	1960.3	29.72	8.108	0.063	1738.1	46.827	160.492	16.267	1565.03	58.087	450.448	82.573	2.595	0.263	3.841	0	0	0.000810866	4.21168	1.05014	0	1.69612
temperate coral	5_1_13	10.7	Aragonite	400	VISTA			4.2245	2.41191	9.26077		18.2503										409.254	5.656	31.673	0.208	24.95	0.191	1960.3	29.72	8.108	0.063	1738.1	46.827	160.492	16.267	1565.03	58.087	450.448	82.573	2.595	0.263	3.841	0	0	0.000823256	4.58709	1.06863	0	1.71954
temperate coral	5_1_14	11.8	Aragonite	400	VISTA			4.01524	11.7928	9.87052		15.5936			24.04		8.51	0.07	0.4	0.14		409.254	5.656	31.673	0.208	24.95	0.191	1960.3	29.72	8.108	0.063	1738.1	46.827	160.492	16.267	1565.03	58.087	450.448	82.573	2.595	0.263	3.841	0	0	0.000782476	22.4282	1.13899	0	1.46923
temperate coral	5_1_15	12.1	Aragonite	400	VISTA			4.06441	2.22491	9.89107		17.6779			23.98		8.51	0.07	0.4	0.14		409.254	5.656	31.673	0.208	24.95	0.191	1960.3	29.72	8.108	0.063	1738.1	46.827	160.492	16.267	1565.03	58.087	450.448	82.573	2.595	0.263	3.841	0	0	0.000792059	4.23144	1.14136	0	1.66561
temperate coral	5_1_16	13.7	Aragonite	400	VISTA			4.36201	2.32774	9.71062		15.0996			24.34		8.53	0.07	0.42	0.14		409.254	5.656	31.673	0.208	24.95	0.191	1960.3	29.72	8.108	0.063	1738.1	46.827	160.492	16.267	1565.03	58.087	450.448	82.573	2.595	0.263	3.841	0	0	0.000850054	4.42701	1.12054	0	1.42269
temperate coral	5_2_1	9.5	Aragonite	600	ICPMS	7.75069	565.678	4.43655	3.62153		0.0217774	13.1354									1015.54	605.668	7.259	31.629	0.353	24.85	0.129	2012.31	36.718	8.026	0.038	1824.37	31.62	140.965	10.597	1667.35	30.366	573.11	52.028	2.279	0.175	3.373	0.00307334	0.0139652	0.00086458	6.88761	0	0.360732	1.23762
temperate coral	?		Aragonite	600	ICPMS	8.67871	614.588	4.07012	6.71572		0.898049	15.3099									1149.78	605.668	7.259	31.629	0.353	24.85	0.129	2012.31	36.718	8.026	0.038	1824.37	31.62	140.965	10.597	1667.35	30.366	573.11	52.028	2.279	0.175	3.373	0.00344133	0.0151727	0.000793172	12.7723	0	14.8758	1.4425
temperate coral	?		Aragonite	600	ICPMS	7.68498	589.938	4.86164	9.68333		2.19196	6.29257									893.886	605.668	7.259	31.629	0.353	24.85	0.129	2012.31	36.718	8.026	0.038	1824.37	31.62	140.965	10.597	1667.35	30.366	573.11	52.028	2.279	0.175	3.373	0.00304729	0.0145641	0.000947419	18.4163	0	36.3087	0.592888
temperate coral	5_2_2	12.3	Aragonite	600	ICPMS	7.03988	592.883	4.4585	1.45147		0.0176039	11.7236									990.147	605.668	7.259	31.629	0.353	24.85	0.129	2012.31	36.718	8.026	0.038	1824.37	31.62	140.965	10.597	1667.35	30.366	573.11	52.028	2.279	0.175	3.373	0.00279149	0.0146368	0.000868857	2.76049	0	0.2916	1.1046
temperate coral	5_2_3	12.8	Aragonite	600	ICPMS	7.32642	589.272	4.27272	1.64743		0.0283393	12.0034									861.684	605.668	7.259	31.629	0.353	24.85	0.129	2012.31	36.718	8.026	0.038	1824.37	31.62	140.965	10.597	1667.35	30.366	573.11	52.028	2.279	0.175	3.373	0.00290511	0.0145477	0.000832653	3.13318	0	0.469426	1.13096
temperate coral	5_2_4	10.2	Aragonite	600	ICPMS	9.40776	659.589	3.52375	4.18871		0.0566577	14.5845									1061.9	605.668	7.259	31.629	0.353	24.85	0.129	2012.31	36.718	8.026	0.038	1824.37	31.62	140.965	10.597	1667.35	30.366	573.11	52.028	2.279	0.175	3.373	0.00373041	0.0162836	0.000686697	7.9663	0	0.938507	1.37415
temperate coral	5_2_5	13	Aragonite	600	ICPMS	6.93191	583.59	4.44239	3.37059		0.0431977	15.186									816.607	605.668	7.259	31.629	0.353	24.85	0.129	2012.31	36.718	8.026	0.038	1824.37	31.62	140.965	10.597	1667.35	30.366	573.11	52.028	2.279	0.175	3.373	0.00274867	0.0144074	0.000865718	6.41036	0	0.715549	1.43083
temperate coral	5_2_6	11.7	Aragonite	600	ICPMS	6.94709	533.251	4.39727	6.08922		0.0278418	14.5929									897.282	605.668	7.259	31.629	0.353	24.85	0.129	2012.31	36.718	8.026	0.038	1824.37	31.62	140.965	10.597	1667.35	30.366	573.11	52.028	2.279	0.175	3.373	0.0027547	0.0131646	0.000856926	11.5808	0	0.461186	1.37495
temperate coral	5_3_9		Aragonite	600	ICPMS	6.91025	579.175	4.65995	2.19579		0.0293746	12.9787									815.906	605.668	7.259	31.629	0.353	24.85	0.129	2012.31	36.718	8.026	0.038	1824.37	31.62	140.965	10.597	1667.35	30.366	573.11	52.028	2.279	0.175	3.373	0.00274009	0.0142984	0.000908116	4.17606	0	0.486577	1.22285
temperate coral	5_2_10	11.1	Aragonite	600	ICPMS	7.76156	616.362	4.34362	1.51413		0.0261609	11.7253									884.965	605.668	7.259	31.629	0.353	24.85	0.129	2012.31	36.718	8.026	0.038	1824.37	31.62	140.965	10.597	1667.35	30.366	573.11	52.028	2.279	0.175	3.373	0.00307766	0.0152164	0.00084647	2.87965	0	0.433343	1.10476
temperate coral	5_2_11	11.4	Aragonite	600	ICPMS	6.95857	556.013	4.33787	4.38629		0.0211769	15.0793									763.923	605.668	7.259	31.629	0.353	24.85	0.129	2012.31	36.718	8.026	0.038	1824.37	31.62	140.965	10.597	1667.35	30.366	573.11	52.028	2.279	0.175	3.373	0.00275925	0.0137266	0.00084535	8.34208	0	0.350786	1.42078
temperate coral	5_2_12	10.6	Aragonite	600	ICPMS	7.02113	558.673	4.35159	2.79032		0.0312817	14.3474									882.436	605.668	7.259	31.629	0.353	24.85	0.129	2012.31	36.718	8.026	0.038	1824.37	31.62	140.965	10.597	1667.35	30.366	573.11	52.028	2.279	0.175	3.373	0.00278406	0.0137922	0.000848024	5.30677	0	0.518166	1.35182
temperate coral	5_2_13	11.8	Aragonite	600	ICPMS	6.7385	601.402	4.24233	3.85169		0.0198674	14.7567			26.19	0.3	8.65	0.06	0.62	0.1	882.712	605.668	7.259	31.629	0.353	24.85	0.129	2012.31	36.718	8.026	0.038	1824.37	31.62	140.965	10.597	1667.35	30.366	573.11	52.028	2.279	0.175	3.373	0.00267198	0.0148471	0.000826731	7.32534	0	0.329095	1.39038
temperate coral	5_2_14	12.8	Aragonite	600	ICPMS	7.2316	632.459	3.9592	4.70461		0.0403796	15.9618			24.79	0.31	8.56	0.06	0.53	0.1	1016.6	605.668	7.259	31.629	0.353	24.85	0.129	2012.31	36.718	8.026	0.038	1824.37	31.62	140.965	10.597	1667.35	30.366	573.11	52.028	2.279	0.175	3.373	0.00286751	0.0156138	0.000771556	8.94747	0	0.668869	1.50392
temperate coral	5_2_15	11.8	Aragonite	600	ICPMS	7.60916	562.727	4.29458	11.6874		0.0252359	13.5475									882.922	605.668	7.259	31.629	0.353	24.85	0.129	2012.31	36.718	8.026	0.038	1824.37	31.62	140.965	10.597	1667.35	30.366	573.11	52.028	2.279	0.175	3.373	0.00301722	0.0138923	0.000836914	22.2276	0	0.418021	1.27644
temperate coral	5_2_18	13.9	Aragonite	600	ICPMS	7.84379	573.506	5.27722	3.46782		0.0297265	13.5911			24.9		8.57	0.06	0.54	0.1	706.784	605.668	7.259	31.629	0.353	24.85	0.129	2012.31	36.718	8.026	0.038	1824.37	31.62	140.965	10.597	1667.35	30.366	573.11	52.028	2.279	0.175	3.373	0.00311026	0.0141584	0.00102841	6.59529	0	0.492404	1.28055
temperate coral	5_2_19	10.9	Aragonite	600	ICPMS	9.3639	629.645	4.08333	3.38737		0.0302691	14.1508									894.768	605.668	7.259	31.629	0.353	24.85	0.129	2012.31	36.718	8.026	0.038	1824.37	31.62	140.965	10.597	1667.35	30.366	573.11	52.028	2.279	0.175	3.373	0.00371302	0.0155444	0.000795746	6.44228	0	0.501393	1.33329
temperate coral	5_2_1		Aragonite	600	VISTA			4.46979	5.2403	10.0681		13.6611										605.668	7.259	31.629	0.353	24.85	0.129	2012.31	36.718	8.026	0.038	1824.37	31.62	140.965	10.597	1667.35	30.366	573.11	52.028	2.279	0.175	3.373	0	0	0.000871058	9.96628	1.16179	0	1.28715
temperate coral	?		Aragonite	600	VISTA			4.29186	5.81465	10.0061		11.0033										605.668	7.259	31.629	0.353	24.85	0.129	2012.31	36.718	8.026	0.038	1824.37	31.62	140.965	10.597	1667.35	30.366	573.11	52.028	2.279	0.175	3.373	0	0	0.000836384	11.0586	1.15464	0	1.03673
temperate coral	?		Aragonite	600	VISTA			4.12793	8.31649	10.0368		16.1256										605.668	7.259	31.629	0.353	24.85	0.129	2012.31	36.718	8.026	0.038	1824.37	31.62	140.965	10.597	1667.35	30.366	573.11	52.028	2.279	0.175	3.373	0	0	0.000804438	15.8167	1.15818	0	1.51936
temperate coral	5_2_2	12.3	Aragonite	600	VISTA			4.51546	1.92223	9.83388		11.9447										605.668	7.259	31.629	0.353	24.85	0.129	2012.31	36.718	8.026	0.038	1824.37	31.62	140.965	10.597	1667.35	30.366	573.11	52.028	2.279	0.175	3.373	0	0	0.000879958	3.6558	1.13476	0	1.12543
temperate coral	5_2_3	12.8	Aragonite	600	VISTA			4.29659		9.18227												605.668	7.259	31.629	0.353	24.85	0.129	2012.31	36.718	8.026	0.038	1824.37	31.62	140.965	10.597	1667.35	30.366	573.11	52.028	2.279	0.175	3.373	0	0	0.000837306	0	1.05957	0	0
temperate coral	5_2_4	10.2	Aragonite	600	VISTA			3.5642	5.01697	10.2744		14.9671										605.668	7.259	31.629	0.353	24.85	0.129	2012.31	36.718	8.026	0.038	1824.37	31.62	140.965	10.597	1667.35	30.366	573.11	52.028	2.279	0.175	3.373	0	0	0.000694579	9.54153	1.1856	0	1.41021
temperate coral	5_2_5	13	Aragonite	600	VISTA			4.4957		9.09562												605.668	7.259	31.629	0.353	24.85	0.129	2012.31	36.718	8.026	0.038	1824.37	31.62	140.965	10.597	1667.35	30.366	573.11	52.028	2.279	0.175	3.373	0	0	0.000876108	0	1.04957	0	0
temperate coral	5_2_6	11.7	Aragonite	600	VISTA			4.45362	6.50289	10.0305		16.0321										605.668	7.259	31.629	0.353	24.85	0.129	2012.31	36.718	8.026	0.038	1824.37	31.62	140.965	10.597	1667.35	30.366	573.11	52.028	2.279	0.175	3.373	0	0	0.000867906	12.3675	1.15746	0	1.51055
temperate coral	5_3_9		Aragonite	600	VISTA			4.81435		9.22862												605.668	7.259	31.629	0.353	24.85	0.129	2012.31	36.718	8.026	0.038	1824.37	31.62	140.965	10.597	1667.35	30.366	573.11	52.028	2.279	0.175	3.373	0	0	0.000938204	0	1.06492	0	0
temperate coral	5_2_10	11.1	Aragonite	600	VISTA			4.46768		9.19291												605.668	7.259	31.629	0.353	24.85	0.129	2012.31	36.718	8.026	0.038	1824.37	31.62	140.965	10.597	1667.35	30.366	573.11	52.028	2.279	0.175	3.373	0	0	0.000870647	0	1.0608	0	0
temperate coral	5_2_11	11.4	Aragonite	600	VISTA			4.48182	3.87228	9.2495		16.0056										605.668	7.259	31.629	0.353	24.85	0.129	2012.31	36.718	8.026	0.038	1824.37	31.62	140.965	10.597	1667.35	30.366	573.11	52.028	2.279	0.175	3.373	0	0	0.000873402	7.3645	1.06733	0	1.50805
temperate coral	5_2_12	10.6	Aragonite	600	VISTA			4.48332		9.18803												605.668	7.259	31.629	0.353	24.85	0.129	2012.31	36.718	8.026	0.038	1824.37	31.62	140.965	10.597	1667.35	30.366	573.11	52.028	2.279	0.175	3.373	0	0	0.000873695	0	1.06024	0	0
temperate coral	5_2_13	11.8	Aragonite	600	VISTA			4.29067	4.16496	9.82847		15.7275			26.19	0.3	8.65	0.06	0.62	0.1		605.668	7.259	31.629	0.353	24.85	0.129	2012.31	36.718	8.026	0.038	1824.37	31.62	140.965	10.597	1667.35	30.366	573.11	52.028	2.279	0.175	3.373	0	0	0.000836151	7.92115	1.13414	0	1.48184
temperate coral	5_2_14	12.8	Aragonite	600	VISTA			3.9416	4.69332	9.98534		17.7741			24.79	0.31	8.56	0.06	0.53	0.1		605.668	7.259	31.629	0.353	24.85	0.129	2012.31	36.718	8.026	0.038	1824.37	31.62	140.965	10.597	1667.35	30.366	573.11	52.028	2.279	0.175	3.373	0	0	0.000768127	8.92601	1.15224	0	1.67468
temperate coral	5_2_15	11.8	Aragonite	600	VISTA			4.29586	6.74774	9.32878		13.6963										605.668	7.259	31.629	0.353	24.85	0.129	2012.31	36.718	8.026	0.038	1824.37	31.62	140.965	10.597	1667.35	30.366	573.11	52.028	2.279	0.175	3.373	0	0	0.000837163	12.8332	1.07648	0	1.29047
temperate coral	5_2_18	13.9	Aragonite	600	VISTA			5.33366	2.78102	9.30927		14.0954			24.9		8.57	0.06	0.54	0.1		605.668	7.259	31.629	0.353	24.85	0.129	2012.31	36.718	8.026	0.038	1824.37	31.62	140.965	10.597	1667.35	30.366	573.11	52.028	2.279	0.175	3.373	0	0	0.00103941	5.2891	1.07423	0	1.32807
temperate coral	5_2_19	10.9	Aragonite	600	VISTA			4.14142	1.92986	9.28193		14.1331										605.668	7.259	31.629	0.353	24.85	0.129	2012.31	36.718	8.026	0.038	1824.37	31.62	140.965	10.597	1667.35	30.366	573.11	52.028	2.279	0.175	3.373	0	0	0.000807067	3.67031	1.07107	0	1.33163
temperate coral	5_3_1	n/a	Aragonite	900	ICPMS	6.90853	632.069	4.03885	2.88875		0.0209825	13.7409									1084.48	902.99	11.736	31.73	0.426	24.9	0.141	2027.49	29.876	7.853	0.052	1906.89	29.703	101.501	10.982	1779.78	31.685	915.164	110.398	1.641	0.183	2.428	0.00273941	0.0156042	0.000787077	5.49398	0	0.347566	1.29467
temperate coral	5_3_2	10.9	Aragonite	900	ICPMS	7.23134	645.367	3.4189	2.82601		0.0263023	13.4437			24.71		8.56	0.06	0.71	0.12	1111.47	902.99	11.736	31.73	0.426	24.9	0.141	2027.49	29.876	7.853	0.052	1906.89	29.703	101.501	10.982	1779.78	31.685	915.164	110.398	1.641	0.183	2.428	0.00286741	0.0159325	0.000666264	5.37465	0	0.435685	1.26667
temperate coral	5_3_10	n/a	Aragonite	900	ICPMS	7.16038	583.274	3.84504	7.59466		0.0449218	18.291									873.434	902.99	11.736	31.73	0.426	24.9	0.141	2027.49	29.876	7.853	0.052	1906.89	29.703	101.501	10.982	1779.78	31.685	915.164	110.398	1.641	0.183	2.428	0.00283927	0.0143996	0.000749308	14.4439	0	0.744107	1.72338
temperate coral	5_3_2	10.9	Aragonite	900	ICPMS	9.47605	656.707	3.70138	9.75516		0.0371742	13.6639			24.71		8.56	0.06	0.71	0.12	1021.51	902.99	11.736	31.73	0.426	24.9	0.141	2027.49	29.876	7.853	0.052	1906.89	29.703	101.501	10.982	1779.78	31.685	915.164	110.398	1.641	0.183	2.428	0.00375749	0.0162125	0.000721313	18.5529	0	0.615772	1.28742
temperate coral	5_3_3	9.6	Aragonite	900	ICPMS	7.13711	568.3	4.23697	3.82167		0.0323483	11.7841			24.32		8.53	0.07	0.68	0.12	791.775	902.99	11.736	31.73	0.426	24.9	0.141	2027.49	29.876	7.853	0.052	1906.89	29.703	101.501	10.982	1779.78	31.685	915.164	110.398	1.641	0.183	2.428	0.00283004	0.0140299	0.000825686	7.26824	0	0.535834	1.1103
temperate coral	5_3_4	12.7	Aragonite	900	ICPMS	7.05392	532.198	4.43264	23.9376		0.0288558	14.9492									695.671	902.99	11.736	31.73	0.426	24.9	0.141	2027.49	29.876	7.853	0.052	1906.89	29.703	101.501	10.982	1779.78	31.685	915.164	110.398	1.641	0.183	2.428	0.00279706	0.0131386	0.000863817	45.5257	0	0.477982	1.40852
temperate coral	5_3_6	10.6	Aragonite	900	ICPMS	7.16591	548.516	4.11853	25.672		0.0561178	15.7737									783.81	902.99	11.736	31.73	0.426	24.9	0.141	2027.49	29.876	7.853	0.052	1906.89	29.703	101.501	10.982	1779.78	31.685	915.164	110.398	1.641	0.183	2.428	0.00284146	0.0135415	0.000802605	48.8244	0	0.929564	1.4862
temperate coral	5_3_9	11.6	Aragonite	900	ICPMS	7.4338	575.97	4.51593	5.16502		0.0385421	17.8069									786.14	902.99	11.736	31.73	0.426	24.9	0.141	2027.49	29.876	7.853	0.052	1906.89	29.703	101.501	10.982	1779.78	31.685	915.164	110.398	1.641	0.183	2.428	0.00294769	0.0142193	0.000880049	9.82311	0	0.638431	1.67777
temperate coral	5_3_11	13.9	Aragonite	900	ICPMS	7.52886	564.169	4.32368	3.90752		0.0232095	15.9615			23.79		8.5	0.07	0.65	0.12	809.89	902.99	11.736	31.73	0.426	24.9	0.141	2027.49	29.876	7.853	0.052	1906.89	29.703	101.501	10.982	1779.78	31.685	915.164	110.398	1.641	0.183	2.428	0.00298538	0.0139279	0.000842585	7.43153	0	0.384454	1.5039
temperate coral	5_3_12	8.7	Aragonite	900	ICPMS	6.77429	623.627	4.28016	4.13381		0.021259	16.394									800.094	902.99	11.736	31.73	0.426	24.9	0.141	2027.49	29.876	7.853	0.052	1906.89	29.703	101.501	10.982	1779.78	31.685	915.164	110.398	1.641	0.183	2.428	0.00268618	0.0153958	0.000834104	7.86189	0	0.352146	1.54464
temperate coral	5_3_13	11	Aragonite	900	ICPMS	6.51472	601.791	3.90933	3.43477		0.0171515	16.9884									856.224	902.99	11.736	31.73	0.426	24.9	0.141	2027.49	29.876	7.853	0.052	1906.89	29.703	101.501	10.982	1779.78	31.685	915.164	110.398	1.641	0.183	2.428	0.00258325	0.0148567	0.000761837	6.53243	0	0.284107	1.60065
temperate coral	5_3_16	12.9	Aragonite	900	ICPMS	7.03087	584.084	4.40772	4.82739		0.0209448	18.3549									739.987	902.99	11.736	31.73	0.426	24.9	0.141	2027.49	29.876	7.853	0.052	1906.89	29.703	101.501	10.982	1779.78	31.685	915.164	110.398	1.641	0.183	2.428	0.00278792	0.0144196	0.000858963	9.18099	0	0.34694	1.7294
temperate coral	5_3_17	9.3	Aragonite	900	ICPMS	7.34029	605.752	4.183	5.03748		0.351399	14.6044									860.606	902.99	11.736	31.73	0.426	24.9	0.141	2027.49	29.876	7.853	0.052	1906.89	29.703	101.501	10.982	1779.78	31.685	915.164	110.398	1.641	0.183	2.428	0.00291061	0.0149545	0.00081517	9.58054	0	5.82076	1.37603
temperate coral	5_3_18	n/a	Aragonite	900	ICPMS	7.64575	530.836	4.64052	5.64867		0.0219744	16.5942									701.173	902.99	11.736	31.73	0.426	24.9	0.141	2027.49	29.876	7.853	0.052	1906.89	29.703	101.501	10.982	1779.78	31.685	915.164	110.398	1.641	0.183	2.428	0.00303173	0.013105	0.00090433	10.7429	0	0.363996	1.5635
temperate coral	5_3_19	10.9	Aragonite	900	ICPMS	7.55987	533.433	4.59492	4.03013		0.0203733	17.0761									790.324	902.99	11.736	31.73	0.426	24.9	0.141	2027.49	29.876	7.853	0.052	1906.89	29.703	101.501	10.982	1779.78	31.685	915.164	110.398	1.641	0.183	2.428	0.00299768	0.0131691	0.000895442	7.66472	0	0.337473	1.60891
temperate coral	5_3_1	n/a	Aragonite	900	VISTA			4.04637	6.94068	9.92998		14.8355										902.99	11.736	31.73	0.426	24.9	0.141	2027.49	29.876	7.853	0.052	1906.89	29.703	101.501	10.982	1779.78	31.685	915.164	110.398	1.641	0.183	2.428	0	0	0.000788542	13.2002	1.14585	0	1.3978
temperate coral	5_3_2	10.9	Aragonite	900	VISTA			3.45705	2.13912	10.1566		13.6939			24.71		8.56	0.06	0.71	0.12		902.99	11.736	31.73	0.426	24.9	0.141	2027.49	29.876	7.853	0.052	1906.89	29.703	101.501	10.982	1779.78	31.685	915.164	110.398	1.641	0.183	2.428	0	0	0.000673699	4.06829	1.172	0	1.29024
temperate coral	5_3_10	n/a	Aragonite	900	VISTA			3.83495	6.91818	10.0197		20.1587										902.99	11.736	31.73	0.426	24.9	0.141	2027.49	29.876	7.853	0.052	1906.89	29.703	101.501	10.982	1779.78	31.685	915.164	110.398	1.641	0.183	2.428	0	0	0.000747342	13.1573	1.1562	0	1.89936
temperate coral	5_3_2	10.9	Aragonite	900	VISTA			3.7267	3.02433	9.33731		13.1036			24.71		8.56	0.06	0.71	0.12		902.99	11.736	31.73	0.426	24.9	0.141	2027.49	29.876	7.853	0.052	1906.89	29.703	101.501	10.982	1779.78	31.685	915.164	110.398	1.641	0.183	2.428	0	0	0.000726247	5.75182	1.07746	0	1.23462
temperate coral	5_3_3	9.6	Aragonite	900	VISTA			4.23699	3.347	9.81976		12.1267			24.32		8.53	0.07	0.68	0.12		902.99	11.736	31.73	0.426	24.9	0.141	2027.49	29.876	7.853	0.052	1906.89	29.703	101.501	10.982	1779.78	31.685	915.164	110.398	1.641	0.183	2.428	0	0	0.00082569	6.3655	1.13313	0	1.14258
temperate coral	5_3_4	12.7	Aragonite	900	VISTA			4.47034	3.00966	9.75312		15.7073										902.99	11.736	31.73	0.426	24.9	0.141	2027.49	29.876	7.853	0.052	1906.89	29.703	101.501	10.982	1779.78	31.685	915.164	110.398	1.641	0.183	2.428	0	0	0.000871165	5.72393	1.12544	0	1.47994
temperate coral	5_3_6	10.6	Aragonite	900	VISTA			4.17929	9.7161	9.78732		17.5288										902.99	11.736	31.73	0.426	24.9	0.141	2027.49	29.876	7.853	0.052	1906.89	29.703	101.501	10.982	1779.78	31.685	915.164	110.398	1.641	0.183	2.428	0	0	0.000814447	18.4786	1.12939	0	1.65156
temperate coral	5_3_9	11.6	Aragonite	900	VISTA			4.59859	3.45347	9.31253		18.925										902.99	11.736	31.73	0.426	24.9	0.141	2027.49	29.876	7.853	0.052	1906.89	29.703	101.501	10.982	1779.78	31.685	915.164	110.398	1.641	0.183	2.428	0	0	0.000896158	6.56798	1.0746	0	1.78312
temperate coral	5_3_11	13.9	Aragonite	900	VISTA			4.36993	3.2879	9.35812		15.7221			23.79		8.5	0.07	0.65	0.12		902.99	11.736	31.73	0.426	24.9	0.141	2027.49	29.876	7.853	0.052	1906.89	29.703	101.501	10.982	1779.78	31.685	915.164	110.398	1.641	0.183	2.428	0	0	0.000851598	6.2531	1.07986	0	1.48133
temperate coral	5_3_12	8.7	Aragonite	900	VISTA			4.32878	1.6708	9.12837		16.8157										902.99	11.736	31.73	0.426	24.9	0.141	2027.49	29.876	7.853	0.052	1906.89	29.703	101.501	10.982	1779.78	31.685	915.164	110.398	1.641	0.183	2.428	0	0	0.000843579	3.1776	1.05335	0	1.58438
temperate coral	5_3_13	11	Aragonite	900	VISTA			3.91774	3.28818	9.20263		17.7394										902.99	11.736	31.73	0.426	24.9	0.141	2027.49	29.876	7.853	0.052	1906.89	29.703	101.501	10.982	1779.78	31.685	915.164	110.398	1.641	0.183	2.428	0	0	0.000763476	6.25363	1.06192	0	1.67141
temperate coral	5_3_16	12.9	Aragonite	900	VISTA			4.42764	2.35282	9.44289		19.1122										902.99	11.736	31.73	0.426	24.9	0.141	2027.49	29.876	7.853	0.052	1906.89	29.703	101.501	10.982	1779.78	31.685	915.164	110.398	1.641	0.183	2.428	0	0	0.000862845	4.47472	1.08965	0	1.80076
temperate coral	5_3_17	9.3	Aragonite	900	VISTA			4.22814	2.9916	10.0422		15.4122										902.99	11.736	31.73	0.426	24.9	0.141	2027.49	29.876	7.853	0.052	1906.89	29.703	101.501	10.982	1779.78	31.685	915.164	110.398	1.641	0.183	2.428	0	0	0.000823965	5.68958	1.15881	0	1.45214
temperate coral	5_3_18	n/a	Aragonite	900	VISTA			4.61151	5.38076	9.10462		16.5226										902.99	11.736	31.73	0.426	24.9	0.141	2027.49	29.876	7.853	0.052	1906.89	29.703	101.501	10.982	1779.78	31.685	915.164	110.398	1.641	0.183	2.428	0	0	0.000898677	10.2334	1.05061	0	1.55676
temperate coral	5_3_19	10.9	Aragonite	900	VISTA			4.55496	3.9271	9.7268		16.556										902.99	11.736	31.73	0.426	24.9	0.141	2027.49	29.876	7.853	0.052	1906.89	29.703	101.501	10.982	1779.78	31.685	915.164	110.398	1.641	0.183	2.428	0	0	0.000887655	7.46876	1.12241	0	1.55991
temperate coral	5_4_3	5.6	Aragonite	2850	ICPMS	7.98033	601.55	3.50776	7.68368		0.0994624	12.8178									1131.51	2856	53.733	31.494	0.633	25.15	0.058	2071.08	48.32	7.479	0.033	2070.03	40.33	47.233	4.028	1956.65	39.585	2377.18	127.822	0.765	0.067	1.133	0.0031644	0.0148508	0.000683581	14.6132	0	1.64755	1.20769
temperate coral	5_4_6	5.7	Aragonite	2850	ICPMS	7.81227	613.316	3.75725	7.04522		0.0360354	15.8924									1075.78	2856	53.733	31.494	0.633	25.15	0.058	2071.08	48.32	7.479	0.033	2070.03	40.33	47.233	4.028	1956.65	39.585	2377.18	127.822	0.765	0.067	1.133	0.00309776	0.0151413	0.0007322	13.399	0	0.596909	1.49738
temperate coral	5_4_2	n/a	Aragonite	2850	ICPMS	7.92881	606.551	3.52618	5.62356		0.025959	13.8392									1068.89	2856	53.733	31.494	0.633	25.15	0.058	2071.08	48.32	7.479	0.033	2070.03	40.33	47.233	4.028	1956.65	39.585	2377.18	127.822	0.765	0.067	1.133	0.00314397	0.0149742	0.00068717	10.6952	0	0.429998	1.30393
temperate coral	5_4_1	0.8	Aragonite	2850	ICPMS	7.99709	637.224	4.21091	4.09284		0.0345592	14.1456									994.012	2856	53.733	31.494	0.633	25.15	0.058	2071.08	48.32	7.479	0.033	2070.03	40.33	47.233	4.028	1956.65	39.585	2377.18	127.822	0.765	0.067	1.133	0.00317105	0.0157315	0.000820608	7.78398	0	0.572456	1.3328
temperate coral	5_4_3	5.6	Aragonite	2850	ICPMS	7.30872	600.098	3.88144	2.4135		0.0177908	11.465									886.903	2856	53.733	31.494	0.633	25.15	0.058	2071.08	48.32	7.479	0.033	2070.03	40.33	47.233	4.028	1956.65	39.585	2377.18	127.822	0.765	0.067	1.133	0.00289809	0.0148149	0.000756402	4.59013	0	0.294695	1.08024
temperate coral	5_4_4	3.5	Aragonite	2850	ICPMS	7.78957	613.678	4.30556	16.0115	9.22595	0.041184	14.419			24.99		8.57	0.06	1.09	0.09	812.143	2856	53.733	31.494	0.633	25.15	0.058	2071.08	48.32	7.479	0.033	2070.03	40.33	47.233	4.028	1956.65	39.585	2377.18	127.822	0.765	0.067	1.133	0.00308876	0.0151502	0.000839053	30.4515	1.06461	0.682193	1.35856
temperate coral	5_4_5	2.8	Aragonite	2850	ICPMS	7.96962	541.477	4.7918	68.4508		0.0520654	16.415									722.405	2856	53.733	31.494	0.633	25.15	0.058	2071.08	48.32	7.479	0.033	2070.03	40.33	47.233	4.028	1956.65	39.585	2377.18	127.822	0.765	0.067	1.133	0.00316016	0.0133677	0.000933811	130.183	0	0.862439	1.54663
temperate coral	5_4_6	5.7	Aragonite	2850	ICPMS	7.40853	590.995	4.55488	7.37058		0.0226752	13.4424									737.626	2856	53.733	31.494	0.633	25.15	0.058	2071.08	48.32	7.479	0.033	2070.03	40.33	47.233	4.028	1956.65	39.585	2377.18	127.822	0.765	0.067	1.133	0.00293767	0.0145902	0.000887639	14.0177	0	0.375603	1.26655
temperate coral	5_4_7	1.5	Aragonite	2850	ICPMS	7.83613	606.746	4.4796	6.93142		0.0278412	13.0021			25.43		8.6	0.06	1.12	0.09	797.78	2856	53.733	31.494	0.633	25.15	0.058	2071.08	48.32	7.479	0.033	2070.03	40.33	47.233	4.028	1956.65	39.585	2377.18	127.822	0.765	0.067	1.133	0.00310722	0.014979	0.00087297	13.1825	0	0.461176	1.22506
temperate coral	5_4_8	4.5	Aragonite	2850	ICPMS	8.06787	531.033	4.48918	3.39016		0.0249924	17.8606			24.35		8.53	0.07	1.05	0.09	669.819	2856	53.733	31.494	0.633	25.15	0.058	2071.08	48.32	7.479	0.033	2070.03	40.33	47.233	4.028	1956.65	39.585	2377.18	127.822	0.765	0.067	1.133	0.00319911	0.0131099	0.000874836	6.44757	0	0.413987	1.68283
temperate coral	5_4_10	3.7	Aragonite	2850	ICPMS	7.01286	543.959	4.38126	10.8099		0.0297444	11.8067									790.97	2856	53.733	31.494	0.633	25.15	0.058	2071.08	48.32	7.479	0.033	2070.03	40.33	47.233	4.028	1956.65	39.585	2377.18	127.822	0.765	0.067	1.133	0.00278078	0.013429	0.000853805	20.5587	0	0.492702	1.11243
temperate coral	5_4_11	6	Aragonite	2850	ICPMS	7.05537	569.506	4.29561	2.63053		0.0486524	15.5035									740.444	2856	53.733	31.494	0.633	25.15	0.058	2071.08	48.32	7.479	0.033	2070.03	40.33	47.233	4.028	1956.65	39.585	2377.18	127.822	0.765	0.067	1.133	0.00279763	0.0140597	0.000837114	5.00288	0	0.805904	1.46074
temperate coral	5_4_12	5.2	Aragonite	2850	ICPMS	7.37483	593.417	4.2263	9.78082		0.0181189	15.2634									786.666	2856	53.733	31.494	0.633	25.15	0.058	2071.08	48.32	7.479	0.033	2070.03	40.33	47.233	4.028	1956.65	39.585	2377.18	127.822	0.765	0.067	1.133	0.00292431	0.01465	0.000823608	18.6017	0	0.30013	1.43812
temperate coral	5_4_13	4.4	Aragonite	2850	ICPMS	7.1993	602.967	4.18903	6.50149		0.0210287	13.7135									833.861	2856	53.733	31.494	0.633	25.15	0.058	2071.08	48.32	7.479	0.033	2070.03	40.33	47.233	4.028	1956.65	39.585	2377.18	127.822	0.765	0.067	1.133	0.0028547	0.0148858	0.000816343	12.3649	0	0.34833	1.29209
temperate coral	5_4_14	2.6	Aragonite	2850	ICPMS	9.33048	620.188	3.80396	15.2932		0.33173	12.9329									982.504	2856	53.733	31.494	0.633	25.15	0.058	2071.08	48.32	7.479	0.033	2070.03	40.33	47.233	4.028	1956.65	39.585	2377.18	127.822	0.765	0.067	1.133	0.00369977	0.0153109	0.000741304	29.0855	0	5.49494	1.21854
temperate coral	5_4_15	2.7	Aragonite	2850	ICPMS	7.47794	507.832	4.64154	4.43038		0.064452	18.4456									717.008	2856	53.733	31.494	0.633	25.15	0.058	2071.08	48.32	7.479	0.033	2070.03	40.33	47.233	4.028	1956.65	39.585	2377.18	127.822	0.765	0.067	1.133	0.00296519	0.0125371	0.000904527	8.42593	0	1.06762	1.73795
temperate coral	5_4_16	6.3	Aragonite	2850	ICPMS	7.24094	577.139	4.22344	6.92762		0.0201774	14.6181									763.618	2856	53.733	31.494	0.633	25.15	0.058	2071.08	48.32	7.479	0.033	2070.03	40.33	47.233	4.028	1956.65	39.585	2377.18	127.822	0.765	0.067	1.133	0.00287122	0.0142481	0.000823051	13.1753	0	0.33423	1.37732
temperate coral	5_4_3	5.6	Aragonite	2850	VISTA			3.43835	5.54674	10.1283		13.2628										2856	53.733	31.494	0.633	25.15	0.058	2071.08	48.32	7.479	0.033	2070.03	40.33	47.233	4.028	1956.65	39.585	2377.18	127.822	0.765	0.067	1.133	0	0	0.000670053	10.5491	1.16873	0	1.24962
temperate coral	5_4_6	5.7	Aragonite	2850	VISTA			3.80156	8.92182	10.1404		17.1919										2856	53.733	31.494	0.633	25.15	0.058	2071.08	48.32	7.479	0.033	2070.03	40.33	47.233	4.028	1956.65	39.585	2377.18	127.822	0.765	0.067	1.133	0	0	0.000740836	16.968	1.17013	0	1.61982
temperate coral	5_4_2	n/a	Aragonite	2850	VISTA			3.53351	6.61284	10.1195		14.592										2856	53.733	31.494	0.633	25.15	0.058	2071.08	48.32	7.479	0.033	2070.03	40.33	47.233	4.028	1956.65	39.585	2377.18	127.822	0.765	0.067	1.133	0	0	0.000688598	12.5766	1.16772	0	1.37486
temperate coral	5_4_1	0.8	Aragonite	2850	VISTA			4.32991	2.94268	9.21259		13.6781										2856	53.733	31.494	0.633	25.15	0.058	2071.08	48.32	7.479	0.033	2070.03	40.33	47.233	4.028	1956.65	39.585	2377.18	127.822	0.765	0.067	1.133	0	0	0.000843799	5.59655	1.06307	0	1.28875
temperate coral	5_4_3	5.6	Aragonite	2850	VISTA			3.94404	2.56575	9.08199		11.4068										2856	53.733	31.494	0.633	25.15	0.058	2071.08	48.32	7.479	0.033	2070.03	40.33	47.233	4.028	1956.65	39.585	2377.18	127.822	0.765	0.067	1.133	0	0	0.000768601	4.87967	1.048	0	1.07475
temperate coral	5_4_4	3.5	Aragonite	2850	VISTA			4.2538	3.68221	9.28491		14.0977			24.99		8.57	0.06	1.09	0.09		2856	53.733	31.494	0.633	25.15	0.058	2071.08	48.32	7.479	0.033	2070.03	40.33	47.233	4.028	1956.65	39.585	2377.18	127.822	0.765	0.067	1.133	0	0	0.000828966	7.00303	1.07142	0	1.32829
temperate coral	5_4_5	2.8	Aragonite	2850	VISTA			4.7991	8.13579	9.32918		16.8235										2856	53.733	31.494	0.633	25.15	0.058	2071.08	48.32	7.479	0.033	2070.03	40.33	47.233	4.028	1956.65	39.585	2377.18	127.822	0.765	0.067	1.133	0	0	0.000935233	15.4731	1.07652	0	1.58511
temperate coral	5_4_6	5.7	Aragonite	2850	VISTA			4.59161	3.1662	9.17966		13.8356										2856	53.733	31.494	0.633	25.15	0.058	2071.08	48.32	7.479	0.033	2070.03	40.33	47.233	4.028	1956.65	39.585	2377.18	127.822	0.765	0.067	1.133	0	0	0.000894798	6.02164	1.05927	0	1.30359
temperate coral	5_4_7	1.5	Aragonite	2850	VISTA			4.48598	2.22912	9.14931		13.1114			25.43		8.6	0.06	1.12	0.09		2856	53.733	31.494	0.633	25.15	0.058	2071.08	48.32	7.479	0.033	2070.03	40.33	47.233	4.028	1956.65	39.585	2377.18	127.822	0.765	0.067	1.133	0	0	0.000874213	4.23946	1.05577	0	1.23536
temperate coral	5_4_8	4.5	Aragonite	2850	VISTA			4.43961	4.12555	9.72965		19.7142			24.35		8.53	0.07	1.05	0.09		2856	53.733	31.494	0.633	25.15	0.058	2071.08	48.32	7.479	0.033	2070.03	40.33	47.233	4.028	1956.65	39.585	2377.18	127.822	0.765	0.067	1.133	0	0	0.000865177	7.84619	1.12274	0	1.85748
temperate coral	5_4_10	3.7	Aragonite	2850	VISTA			4.36973	3.23159	9.18933		11.4705										2856	53.733	31.494	0.633	25.15	0.058	2071.08	48.32	7.479	0.033	2070.03	40.33	47.233	4.028	1956.65	39.585	2377.18	127.822	0.765	0.067	1.133	0	0	0.000851558	6.14601	1.06039	0	1.08075
temperate coral	5_4_11	6	Aragonite	2850	VISTA			4.32396	3.1355	9.8807		16.5346										2856	53.733	31.494	0.633	25.15	0.058	2071.08	48.32	7.479	0.033	2070.03	40.33	47.233	4.028	1956.65	39.585	2377.18	127.822	0.765	0.067	1.133	0	0	0.000842638	5.96326	1.14017	0	1.55789
temperate coral	5_4_12	5.2	Aragonite	2850	VISTA			4.26789	2.50675	9.81279		16.4559										2856	53.733	31.494	0.633	25.15	0.058	2071.08	48.32	7.479	0.033	2070.03	40.33	47.233	4.028	1956.65	39.585	2377.18	127.822	0.765	0.067	1.133	0	0	0.000831713	4.76747	1.13233	0	1.55048
temperate coral	5_4_13	4.4	Aragonite	2850	VISTA			4.2573	1.90108	9.03525		14.1009										2856	53.733	31.494	0.633	25.15	0.058	2071.08	48.32	7.479	0.033	2070.03	40.33	47.233	4.028	1956.65	39.585	2377.18	127.822	0.765	0.067	1.133	0	0	0.000829649	3.61557	1.04261	0	1.32859
temperate coral	5_4_14	2.6	Aragonite	2850	VISTA			3.78186	16.7598	10.1369		13.0023										2856	53.733	31.494	0.633	25.15	0.058	2071.08	48.32	7.479	0.033	2070.03	40.33	47.233	4.028	1956.65	39.585	2377.18	127.822	0.765	0.067	1.133	0	0	0.000736996	31.8747	1.16973	0	1.22508
temperate coral	5_4_15	2.7	Aragonite	2850	VISTA			4.62616	3.55191	9.26864		20.1585										2856	53.733	31.494	0.633	25.15	0.058	2071.08	48.32	7.479	0.033	2070.03	40.33	47.233	4.028	1956.65	39.585	2377.18	127.822	0.765	0.067	1.133	0	0	0.000901531	6.7552	1.06954	0	1.89933
temperate coral	5_4_16	6.3	Aragonite	2850	VISTA			4.21171	2.67055	9.7		15.0197										2856	53.733	31.494	0.633	25.15	0.058	2071.08	48.32	7.479	0.033	2070.03	40.33	47.233	4.028	1956.65	39.585	2377.18	127.822	0.765	0.067	1.133	0	0	0.000820764	5.079	1.11931	0	1.41516
american oyster	6_1_2	2.1	Calcite	400	ICPMS	27.6284	103.504	12.8496	23.622	1.22905	0.0247327	1.17303	59.358								5.656	32.06	0.288	25.08	0.148	1832.98	125.303	8.149	0.04	1598.31	112.115	163.088	18.643	1424.95	100.465	369.607	45.886	2.634	0.299	3.898			0.0109553	0.00255525	0.00250408	44.9255	0.141824	0.409685	0.110524
american oyster	6_1_2	2.1	Calcite	400	VISTA			13.0445	25.2923	1.21077		1.21131									5.656	32.06	0.288	25.08	0.148	1832.98	125.303	8.149	0.04	1598.31	112.115	163.088	18.643	1424.95	100.465	369.607	45.886	2.634	0.299	3.898			0	0	0.00254206	48.1023	0.139715	0	0.11413
american oyster	6_1_3	2.2	Calcite	400	ICPMS	29.4668	104.151	12.0388	19.9386	1.26889	1.40271	2.13807	8.57964		13.37	1.17	7.32	0.58	-0.83	0.58	5.656	32.06	0.288	25.08	0.148	1832.98	125.303	8.149	0.04	1598.31	112.115	163.088	18.643	1424.95	100.465	369.607	45.886	2.634	0.299	3.898			0.0116843	0.00257123	0.00234609	37.9203	0.146421	23.2353	0.201449
american oyster	6_1_3	2.2	Calcite	400	VISTA			12.1275	46.495	1.25838		2.04641			13.37	1.17	7.32	0.58	-0.83	0.58	5.656	32.06	0.288	25.08	0.148	1832.98	125.303	8.149	0.04	1598.31	112.115	163.088	18.643	1424.95	100.465	369.607	45.886	2.634	0.299	3.898			0	0	0.00236337	88.4267	0.145208	0	0.192813
american oyster	6_2_2		Calcite	600	ICPMS	25.7694	118.617	10.0637	19.0484	0.937546	0.0137619	13.0289	6.41879		16.91	0.23	7.95	0.18	-0.07	0.24	7.259	31.731	0.199	25.12	0.11	1862.31	141.269	8.019	0.08	1683.88	126.468	130.501	25.075	1538.18	115.767	546.57	118.985	2.112	0.408	3.126			0.0102182	0.00292835	0.00196119	36.2272	0.108187	0.22796	1.22759
american oyster	6_2_2		Calcite	600	VISTA			10.2427	14.6479	0.920529		12.4099			16.91	0.23	7.95	0.18	-0.07	0.24	7.259	31.731	0.199	25.12	0.11	1862.31	141.269	8.019	0.08	1683.88	126.468	130.501	25.075	1538.18	115.767	546.57	118.985	2.112	0.408	3.126			0	0	0.00199607	27.8582	0.106223	0	1.16926
american oyster	6_2_3	1.8	Calcite	600	ICPMS	23.1172	89.3497	12.2741	9.35754	1.0171	0.0344679	13.524	6.00478		16.82	0.11	7.94	0.18	-0.08	0.24	7.259	31.731	0.199	25.12	0.11	1862.31	141.269	8.019	0.08	1683.88	126.468	130.501	25.075	1538.18	115.767	546.57	118.985	2.112	0.408	3.126			0.00916653	0.00220582	0.00239193	17.7967	0.117367	0.570944	1.27423
american oyster	6_2_3	1.8	Calcite	600	VISTA			12.2803	12.7328	0.975235		12.622			16.82	0.11	7.94	0.18	-0.08	0.24	7.259	31.731	0.199	25.12	0.11	1862.31	141.269	8.019	0.08	1683.88	126.468	130.501	25.075	1538.18	115.767	546.57	118.985	2.112	0.408	3.126			0	0	0.00239314	24.2159	0.112536	0	1.18925
american oyster	6_2_4	2	Calcite	600	ICPMS	23.5751	113.251	8.47441	69.5209	0.903724	0.0199728	27.0614	20.5051		18.82	2.9	8.14	0.14	0.12	0.21	7.259	31.731	0.199	25.12	0.11	1862.31	141.269	8.019	0.08	1683.88	126.468	130.501	25.075	1538.18	115.767	546.57	118.985	2.112	0.408	3.126			0.00934812	0.00279588	0.00165146	132.219	0.104284	0.33084	2.54973
american oyster	6_2_4	2	Calcite	600	VISTA			8.29385	64.6217	0.869446		25.1405			18.82	2.9	8.14	0.14	0.12	0.21	7.259	31.731	0.199	25.12	0.11	1862.31	141.269	8.019	0.08	1683.88	126.468	130.501	25.075	1538.18	115.767	546.57	118.985	2.112	0.408	3.126			0	0	0.00161628	122.901	0.100328	0	2.36874
american oyster	6_3_3	1.3	Calcite	900	ICPMS	19.1725	97.6026	10.0698	29.2731	0.955945	7.03473	0.945631	13.088		15.22		7.74	0.26	-0.09	0.27	11.736	31.861	0.251	25	0.158	1855.59	91.705	7.827	0.045	1749.26	87.2	88.476	9.359	1635.91	81.741	892.229	107.945	1.43	0.151	2.116			0.00760237	0.00240957	0.00196237	55.6731	0.11031	116.527	0.0890976
american oyster	6_3_3	1.3	Calcite	900	VISTA			10.0313	56.6882	0.936173		1.08987			15.22		7.74	0.26	-0.09	0.27	11.736	31.861	0.251	25	0.158	1855.59	91.705	7.827	0.045	1749.26	87.2	88.476	9.359	1635.91	81.741	892.229	107.945	1.43	0.151	2.116			0	0	0.00195487	107.813	0.108028	0	0.102688
american oyster	6_3_4		Calcite	900	ICPMS	22.2611	99.5204	11.1567	32.9845	0.98688	0.0192833	1.05845	9.71496		17.63	0.16	8.03	0.16	0.2	0.18	11.736	31.861	0.251	25	0.158	1855.59	91.705	7.827	0.045	1749.26	87.2	88.476	9.359	1635.91	81.741	892.229	107.945	1.43	0.151	2.116			0.00882709	0.00245691	0.00217418	62.7316	0.113879	0.319419	0.0997276
american oyster	6_3_4		Calcite	900	VISTA			11.3494	37.8901	0.971191		1.18571			17.63	0.16	8.03	0.16	0.2	0.18	11.736	31.861	0.251	25	0.158	1855.59	91.705	7.827	0.045	1749.26	87.2	88.476	9.359	1635.91	81.741	892.229	107.945	1.43	0.151	2.116			0	0	0.00221173	72.0613	0.112069	0	0.111718
american oyster	6_4_2	0.9	Calcite	2850	ICPMS	16.0872	102.952	9.39777	21.1641	0.983943	0.026581	0.748148	8.42871		15.95	3.48	7.84	0.21	0.39	0.23	53.733	31.886	0.24	24.98	0.084	2063.15	42.647	7.448	0.037	2071.29	50.88	44.1	3.119	1956.03	46.718	2551.33	255.551	0.712	0.05	1.054			0.00637898	0.00254163	0.00183141	40.251	0.11354	0.440301	0.0704906
american oyster	6_4_2	0.9	Calcite	2850	VISTA			9.53725	24.4798	0.942906		0.871665			15.95	3.48	7.84	0.21	0.39	0.23	53.733	31.886	0.24	24.98	0.084	2063.15	42.647	7.448	0.037	2071.29	50.88	44.1	3.119	1956.03	46.718	2551.33	255.551	0.712	0.05	1.054			0	0	0.00185859	46.557	0.108805	0	0.0821284
american oyster	6_4_4	0	Calcite	2850	ICPMS	28.3638	87.659	11.954	17.3774	1.14128	0.0146591	0.914808	11.1961		15.61	0.5	7.79	0.23	0.34	0.24	53.733	31.886	0.24	24.98	0.084	2063.15	42.647	7.448	0.037	2071.29	50.88	44.1	3.119	1956.03	46.718	2551.33	255.551	0.712	0.05	1.054			0.011247	0.00216408	0.00232955	33.0492	0.131696	0.242822	0.0861934
american oyster	6_4_4	0	Calcite	2850	VISTA			12.2451	18.9643	1.12775		0.952761			15.61	0.5	7.79	0.23	0.34	0.24	53.733	31.886	0.24	24.98	0.084	2063.15	42.647	7.448	0.037	2071.29	50.88	44.1	3.119	1956.03	46.718	2551.33	255.551	0.712	0.05	1.054			0	0	0.00238628	36.0673	0.130134	0	0.0897694
bay scallop	6_1_1		Calcite	400	ICPMS	10.9412	42.4613	21.3596	18.7932	1.51298	0.0195544	5.61655	7.53371								5.656	32.06	0.288	25.08	0.148	1832.98	125.303	8.149	0.04	1598.31	112.115	163.088	18.643	1424.95	100.465	369.607	45.886	2.634	0.299	3.898			0.00433845	0.00104826	0.00416249	35.7419	0.174588	0.323908	0.529192
bay scallop	6_1_1		Calcite	400	VISTA			21.5832	9.96552	1.48079		4.07167									5.656	32.06	0.288	25.08	0.148	1832.98	125.303	8.149	0.04	1598.31	112.115	163.088	18.643	1424.95	100.465	369.607	45.886	2.634	0.299	3.898			0	0	0.00420605	18.9529	0.170874	0	0.383633
bay scallop	6_1_2	5.6	Calcite	400	ICPMS	14.451	38.5822	15.3272	6.25443	1.39766	0.662794	4.20628	4.14758								5.656	32.06	0.288	25.08	0.148	1832.98	125.303	8.149	0.04	1598.31	112.115	163.088	18.643	1424.95	100.465	369.607	45.886	2.634	0.299	3.898			0.0057302	0.000952499	0.0029869	11.895	0.161281	10.9789	0.396317
bay scallop	6_1_2	5.6	Calcite	400	VISTA			15.732	11.272	1.36165		3.47346									5.656	32.06	0.288	25.08	0.148	1832.98	125.303	8.149	0.04	1598.31	112.115	163.088	18.643	1424.95	100.465	369.607	45.886	2.634	0.299	3.898			0	0	0.0030658	21.4376	0.157125	0	0.32727
bay scallop	6_2_1	5.5	Calcite	600	ICPMS	16.2144	33.7129	17.884	3.74905	1.50972	0.00319408	4.73493	1.91994								7.259	31.731	0.199	25.12	0.11	1862.31	141.269	8.019	0.08	1683.88	126.468	130.501	25.075	1538.18	115.767	546.57	118.985	2.112	0.408	3.126			0.00642942	0.000832288	0.00348518	7.13013	0.174211	0.0529084	0.446126
bay scallop	6_2_1	5.5	Calcite	600	VISTA			18.3456	3.61545	1.47401		3.92757									7.259	31.731	0.199	25.12	0.11	1862.31	141.269	8.019	0.08	1683.88	126.468	130.501	25.075	1538.18	115.767	546.57	118.985	2.112	0.408	3.126			0	0	0.00357513	6.87606	0.170091	0	0.370056
bay scallop	6_2_2		Calcite	600	ICPMS	11.1412	39.4778	26.4155	3.19415	1.48728	0.00172929	9.88577	2.54894								7.259	31.731	0.199	25.12	0.11	1862.31	141.269	8.019	0.08	1683.88	126.468	130.501	25.075	1538.18	115.767	546.57	118.985	2.112	0.408	3.126			0.00441777	0.000974609	0.00514777	6.0748	0.171622	0.0286449	0.931439
bay scallop	6_2_2		Calcite	600	VISTA			27.4596	3.08233	1.47754		6.50107									7.259	31.731	0.199	25.12	0.11	1862.31	141.269	8.019	0.08	1683.88	126.468	130.501	25.075	1538.18	115.767	546.57	118.985	2.112	0.408	3.126			0	0	0.00535123	5.86213	0.170498	0	0.612532
bay scallop	6_2_3		Calcite	600	ICPMS	8.17158	25.4553	19.5291	16.33	1.40602	0.00221007	8.24893	1.80742								7.259	31.731	0.199	25.12	0.11	1862.31	141.269	8.019	0.08	1683.88	126.468	130.501	25.075	1538.18	115.767	546.57	118.985	2.112	0.408	3.126			0.00324024	0.000628429	0.00380577	31.0573	0.162246	0.0366087	0.777216
bay scallop	6_2_3		Calcite	600	VISTA			20.7796	67.9632	1.37512		6.05453									7.259	31.731	0.199	25.12	0.11	1862.31	141.269	8.019	0.08	1683.88	126.468	130.501	25.075	1538.18	115.767	546.57	118.985	2.112	0.408	3.126			0	0	0.00404946	129.256	0.15868	0	0.570459
bay scallop	6_3_3	-0.1	Calcite	900	ICPMS	9.87114	25.0101	13.6597	6.20938	1.33289	1.97556	4.4921	2.77055								11.736	31.861	0.251	25	0.158	1855.59	91.705	7.827	0.045	1749.26	87.2	88.476	9.359	1635.91	81.741	892.229	107.945	1.43	0.151	2.116			0.00391416	0.000617436	0.00266196	11.8093	0.153807	32.7242	0.423246
bay scallop	6_3_3	-0.1	Calcite	900	VISTA			14.0256	6.00282	1.28584		3.21458									11.736	31.861	0.251	25	0.158	1855.59	91.705	7.827	0.045	1749.26	87.2	88.476	9.359	1635.91	81.741	892.229	107.945	1.43	0.151	2.116			0	0	0.00273326	11.4165	0.148377	0	0.302878
bay scallop	6_3_5	1.5	Calcite	900	ICPMS	10.3942	39.7135	18.315	13.299	1.38153	0.370141	6.14781	4.2537								11.736	31.861	0.251	25	0.158	1855.59	91.705	7.827	0.045	1749.26	87.2	88.476	9.359	1635.91	81.741	892.229	107.945	1.43	0.151	2.116			0.00412155	0.000980426	0.00356917	25.2927	0.15942	6.1312	0.579247
bay scallop	6_3_5	1.5	Calcite	900	VISTA			18.7788	12.5091	1.33773		4.01823									11.736	31.861	0.251	25	0.158	1855.59	91.705	7.827	0.045	1749.26	87.2	88.476	9.359	1635.91	81.741	892.229	107.945	1.43	0.151	2.116			0	0	0.00365955	23.7905	0.154365	0	0.378599
bay scallop	6_4_5	-0.1	Calcite	2850	ICPMS	13.9273	23.6953	16.0047	23.9363	1.43064		3.81963	2.31914								53.733	31.886	0.24	24.98	0.084	2063.15	42.647	7.448	0.037	2071.29	50.88	44.1	3.119	1956.03	46.718	2551.33	255.551	0.712	0.05	1.054			0.00552251	0.000584978	0.00311895	45.5233	0.165086	0	0.359886
bay scallop	6_4_5	-0.1	Calcite	2850	VISTA			16.1125	7.11699	1.38055		2.78522									53.733	31.886	0.24	24.98	0.084	2063.15	42.647	7.448	0.037	2071.29	50.88	44.1	3.119	1956.03	46.718	2551.33	255.551	0.712	0.05	1.054			0	0	0.00313994	13.5355	0.159306	0	0.262424
bay scallop	6_4_6	1.4	Calcite	2850	ICPMS	12.6047	28.6199	22.9039	8.13985	1.39818	0.0120007	5.21362	6.33047								53.733	31.886	0.24	24.98	0.084	2063.15	42.647	7.448	0.037	2071.29	50.88	44.1	3.119	1956.03	46.718	2551.33	255.551	0.712	0.05	1.054			0.00499809	0.000706554	0.00446343	15.4808	0.161341	0.198785	0.491228
bay scallop	6_4_6	1.4	Calcite	2850	VISTA			23.5782	62.5846	1.36299		3.91837									53.733	31.886	0.24	24.98	0.084	2063.15	42.647	7.448	0.037	2071.29	50.88	44.1	3.119	1956.03	46.718	2551.33	255.551	0.712	0.05	1.054			0	0	0.00459484	119.027	0.15728	0	0.36919
blue mussel	6_1_12	1.4	Mixed Minerology	400	ICPMS	8.60426	36.945	6.3525	5.26599	1.22106	0.0103094	2.31221	7.40368								5.656	32.06	0.288	25.08	0.148	1832.98	125.303	8.149	0.04	1598.31	112.115	163.088	18.643	1424.95	100.465	369.607	45.886	2.634	0.299	3.898			0.0034118	0.00091208	0.00123795	10.0151	0.140902	0.17077	0.217856
blue mussel	6_1_12	1.4	Mixed Minerology	400	VISTA			6.53999	33.5572	1.18915		2.21257									5.656	32.06	0.288	25.08	0.148	1832.98	125.303	8.149	0.04	1598.31	112.115	163.088	18.643	1424.95	100.465	369.607	45.886	2.634	0.299	3.898			0	0	0.00127449	63.8208	0.13722	0	0.208469
blue mussel	6_1_14	1.4	Mixed Minerology	400	ICPMS	5.28997	44.8305	8.26591	2.3599	1.19327		3.4035	5.9025								5.656	32.06	0.288	25.08	0.148	1832.98	125.303	8.149	0.04	1598.31	112.115	163.088	18.643	1424.95	100.465	369.607	45.886	2.634	0.299	3.898			0.00209761	0.00110675	0.00161083	4.48819	0.137696	0	0.320678
blue mussel	6_1_14	1.4	Mixed Minerology	400	VISTA			8.51816	4.762	1.15441		2.66643									5.656	32.06	0.288	25.08	0.148	1832.98	125.303	8.149	0.04	1598.31	112.115	163.088	18.643	1424.95	100.465	369.607	45.886	2.634	0.299	3.898			0	0	0.00165999	9.05662	0.133211	0	0.251232
blue mussel	6_2_6	1.2	Mixed Minerology	600	ICPMS	7.61808	38.0704	9.179	8.65645	1.7018	0.0466039	28.054	85.7373								7.259	31.731	0.199	25.12	0.11	1862.31	141.269	8.019	0.08	1683.88	126.468	130.501	25.075	1538.18	115.767	546.57	118.985	2.112	0.408	3.126			0.00302076	0.000939864	0.00178877	16.4633	0.196376	0.771971	2.64325
blue mussel	6_2_6	1.2	Mixed Minerology	600	VISTA			9.39577	16.0911	1.66507		25.0187									7.259	31.731	0.199	25.12	0.11	1862.31	141.269	8.019	0.08	1683.88	126.468	130.501	25.075	1538.18	115.767	546.57	118.985	2.112	0.408	3.126			0	0	0.00183102	30.6029	0.192138	0	2.35727
blue mussel	6_2_7	-0.9	Mixed Minerology	600	ICPMS	5.28867	35.5781	10.2806	9.79578	1.38465	0.0337836	17.4057	16.4084								7.259	31.731	0.199	25.12	0.11	1862.31	141.269	8.019	0.08	1683.88	126.468	130.501	25.075	1538.18	115.767	546.57	118.985	2.112	0.408	3.126			0.00209709	0.000878333	0.00200345	18.6301	0.159779	0.559609	1.63997
blue mussel	6_2_7	-0.9	Mixed Minerology	600	VISTA			10.5274	15.0384	1.3326		15.0698									7.259	31.731	0.199	25.12	0.11	1862.31	141.269	8.019	0.08	1683.88	126.468	130.501	25.075	1538.18	115.767	546.57	118.985	2.112	0.408	3.126			0	0	0.00205155	28.6008	0.153773	0	1.41988
blue mussel	6_2_8	4.6	Mixed Minerology	600	ICPMS	6.75989	47.364	7.80697	12.2586	1.25109	0.0452861	13.5173	20.4465								7.259	31.731	0.199	25.12	0.11	1862.31	141.269	8.019	0.08	1683.88	126.468	130.501	25.075	1538.18	115.767	546.57	118.985	2.112	0.408	3.126			0.00268047	0.0011693	0.0015214	23.3141	0.144367	0.750142	1.2736
blue mussel	6_2_8	4.6	Mixed Minerology	600	VISTA			7.89028	40.8086	1.22929		12.209									7.259	31.731	0.199	25.12	0.11	1862.31	141.269	8.019	0.08	1683.88	126.468	130.501	25.075	1538.18	115.767	546.57	118.985	2.112	0.408	3.126			0	0	0.00153763	77.6119	0.141852	0	1.15033
blue mussel	6_3_14	3.5	Mixed Minerology	900	ICPMS	7.65885	48.6123	5.94733	6.97557	1.20707		2.48067	4.161								11.736	31.861	0.251	25	0.158	1855.59	91.705	7.827	0.045	1749.26	87.2	88.476	9.359	1635.91	81.741	892.229	107.945	1.43	0.151	2.116			0.00303693	0.00120012	0.001159	13.2665	0.139288	0	0.233729
blue mussel	6_3_14	3.5	Mixed Minerology	900	VISTA			5.9725	7.01804	1.17498		2.20706									11.736	31.861	0.251	25	0.158	1855.59	91.705	7.827	0.045	1749.26	87.2	88.476	9.359	1635.91	81.741	892.229	107.945	1.43	0.151	2.116			0	0	0.0011639	13.3473	0.135585	0	0.20795
blue mussel	6_3_15	3	Mixed Minerology	900	ICPMS	8.12065	24.9899	3.08925	8.68165	1.6511	5.91783	3.19604	43.607								11.736	31.861	0.251	25	0.158	1855.59	91.705	7.827	0.045	1749.26	87.2	88.476	9.359	1635.91	81.741	892.229	107.945	1.43	0.151	2.116			0.00322004	0.000616939	0.000602023	16.5112	0.190526	98.0261	0.301131
blue mussel	6_3_15	3	Mixed Minerology	900	VISTA			3.05566	10.2402	1.61419		3.07097									11.736	31.861	0.251	25	0.158	1855.59	91.705	7.827	0.045	1749.26	87.2	88.476	9.359	1635.91	81.741	892.229	107.945	1.43	0.151	2.116			0	0	0.000595477	19.4754	0.186267	0	0.289348
blue mussel	6_4_1	5.7	Mixed Minerology	2850	ICPMS	12.3325	59.6545	13.8188	5.4283	1.29308	5.48983	3.04199	7.31811								53.733	31.886	0.24	24.98	0.084	2063.15	42.647	7.448	0.037	2071.29	50.88	44.1	3.119	1956.03	46.718	2551.33	255.551	0.712	0.05	1.054			0.00489013	0.00147272	0.00269296	10.3238	0.149212	90.9363	0.286617
blue mussel	6_4_1	5.7	Mixed Minerology	2850	VISTA			14.1064	6.76679	1.24528		2.77615									53.733	31.886	0.24	24.98	0.084	2063.15	42.647	7.448	0.037	2071.29	50.88	44.1	3.119	1956.03	46.718	2551.33	255.551	0.712	0.05	1.054			0	0	0.00274901	12.8694	0.143697	0	0.26157
blue mussel	6_4_10	7.8	Mixed Minerology	2850	ICPMS	6.69164	35.1785	8.08969	4.13025	1.28678	0.00578847	3.19395	6.71579								53.733	31.886	0.24	24.98	0.084	2063.15	42.647	7.448	0.037	2071.29	50.88	44.1	3.119	1956.03	46.718	2551.33	255.551	0.712	0.05	1.054			0.0026534	0.000868469	0.00157649	7.85512	0.148486	0.0958832	0.300935
blue mussel	6_4_10	7.8	Mixed Minerology	2850	VISTA			8.0905	15.0419	1.24558		2.77216									53.733	31.886	0.24	24.98	0.084	2063.15	42.647	7.448	0.037	2071.29	50.88	44.1	3.119	1956.03	46.718	2551.33	255.551	0.712	0.05	1.054			0	0	0.00157665	28.6075	0.143731	0	0.261194
hard clam (quahog)	6_1_2	0.5	Mixed Minerology	400	ICPMS	7.225	43.4752	0.580939	2.86346	1.71054	0.0138475	8.35989	214.494								5.656	32.06	0.288	25.08	0.148	1832.98	125.303	8.149	0.04	1598.31	112.115	163.088	18.643	1424.95	100.465	369.607	45.886	2.634	0.299	3.898			0.00286489	0.00107329	0.000113212	5.44588	0.197385	0.229377	0.78767
hard clam (quahog)	6_1_3	2	Mixed Minerology	400	ICPMS	8.19095	63.4381	0.840053	7.06104	2.11963	0.0377819	10.7153	530.185		18.43	0.11	8.1	0.15	-0.05	0.17	5.656	32.06	0.288	25.08	0.148	1832.98	125.303	8.149	0.04	1598.31	112.115	163.088	18.643	1424.95	100.465	369.607	45.886	2.634	0.299	3.898			0.00324792	0.00156613	0.000163707	13.4291	0.244591	0.625838	1.00959
hard clam (quahog)	6_1_2	0.5	Mixed Minerology	400	VISTA			0.58117	0.0106775	1.65303		8.07471									5.656	32.06	0.288	25.08	0.148	1832.98	125.303	8.149	0.04	1598.31	112.115	163.088	18.643	1424.95	100.465	369.607	45.886	2.634	0.299	3.898			0	0	0.000113256	0.020307	0.190749	0	0.760801
hard clam (quahog)	6_1_3	2	Mixed Minerology	400	VISTA			1.01935	0.10092	2.12466		10.6131			18.43	0.11	8.1	0.15	-0.05	0.17	5.656	32.06	0.288	25.08	0.148	1832.98	125.303	8.149	0.04	1598.31	112.115	163.088	18.643	1424.95	100.465	369.607	45.886	2.634	0.299	3.898			0	0	0.000198647	0.191935	0.245171	0	0.999971
hard clam (quahog)	6_2_1		Mixed Minerology	600	ICPMS	5.29241	35.7821	0.490969	5.77779	1.40523	0.00896799	21.3888	137.976								7.259	31.731	0.199	25.12	0.11	1862.31	141.269	8.019	0.08	1683.88	126.468	130.501	25.075	1538.18	115.767	546.57	118.985	2.112	0.408	3.126			0.00209857	0.000883371	9.56784e-05	10.9885	0.162154	0.14855	2.01526
hard clam (quahog)	6_2_3	0.8	Mixed Minerology	600	ICPMS	7.89478	54.7863	1.08668	6.69078	1.9741	0.00768556	28.9744	679.563		14.16	0.66	7.54	0.37	-0.48	0.4	7.259	31.731	0.199	25.12	0.11	1862.31	141.269	8.019	0.08	1683.88	126.468	130.501	25.075	1538.18	115.767	546.57	118.985	2.112	0.408	3.126			0.00313048	0.00135254	0.000211769	12.7249	0.227798	0.127308	2.72997
hard clam (quahog)	6_2_4	0.7	Mixed Minerology	600	ICPMS	7.51219	49.5321	0.968242	3.63125	1.82498	0.00372478	57.155	288.611		17.54	1.18	8.02	0.16	0	0.23	7.259	31.731	0.199	25.12	0.11	1862.31	141.269	8.019	0.08	1683.88	126.468	130.501	25.075	1538.18	115.767	546.57	118.985	2.112	0.408	3.126			0.00297877	0.00122282	0.000188688	6.9061	0.21059	0.0616992	5.38515
hard clam (quahog)	6_2_1		Mixed Minerology	600	VISTA			0.548251	0.0317656	1.37639		20.4776									7.259	31.731	0.199	25.12	0.11	1862.31	141.269	8.019	0.08	1683.88	126.468	130.501	25.075	1538.18	115.767	546.57	118.985	2.112	0.408	3.126			0	0	0.000106841	0.0604135	0.158826	0	1.9294
hard clam (quahog)	6_2_3	0.8	Mixed Minerology	600	VISTA			1.03831	0.00813739	1.93248		27.1979			14.16	0.66	7.54	0.37	-0.48	0.4	7.259	31.731	0.199	25.12	0.11	1862.31	141.269	8.019	0.08	1683.88	126.468	130.501	25.075	1538.18	115.767	546.57	118.985	2.112	0.408	3.126			0	0	0.000202342	0.0154761	0.222995	0	2.56259
hard clam (quahog)	6_2_4	0.7	Mixed Minerology	600	VISTA			0.941547	0.0122191	1.80766		53.795			17.54	1.18	8.02	0.16	0	0.23	7.259	31.731	0.199	25.12	0.11	1862.31	141.269	8.019	0.08	1683.88	126.468	130.501	25.075	1538.18	115.767	546.57	118.985	2.112	0.408	3.126			0	0	0.000183485	0.0232389	0.208592	0	5.06858
hard clam (quahog)	6_3_3	0.4	Mixed Minerology	900	ICPMS	8.32123	42.4652	0.928326	9.87754	1.82438	0.0131032	12.1976	564.483		15.44	0.59	7.77	0.24	-0.06	0.26	11.736	31.861	0.251	25	0.158	1855.59	91.705	7.827	0.045	1749.26	87.2	88.476	9.359	1635.91	81.741	892.229	107.945	1.43	0.151	2.116			0.00329958	0.00104836	0.000180909	18.7856	0.210522	0.217049	1.14926
hard clam (quahog)	6_3_5	0.7	Mixed Minerology	900	ICPMS	9.74128	70.3071	0.738608	7.63938	2.22105	0.0100229	10.5862	455.792		19.25	0.14	8.17	0.13	0.34	0.16	11.736	31.861	0.251	25	0.158	1855.59	91.705	7.827	0.045	1749.26	87.2	88.476	9.359	1635.91	81.741	892.229	107.945	1.43	0.151	2.116			0.00386266	0.00173571	0.000143937	14.529	0.256294	0.166024	0.997436
hard clam (quahog)	6_3_3	0.4	Mixed Minerology	900	VISTA			0.89657	0.0115874	1.8106		11.5669			15.44	0.59	7.77	0.24	-0.06	0.26	11.736	31.861	0.251	25	0.158	1855.59	91.705	7.827	0.045	1749.26	87.2	88.476	9.359	1635.91	81.741	892.229	107.945	1.43	0.151	2.116			0	0	0.000174721	0.0220375	0.208931	0	1.08983
hard clam (quahog)	6_3_5	0.7	Mixed Minerology	900	VISTA			0.707708	0.0128617	2.1641		9.73841			19.25	0.14	8.17	0.13	0.34	0.16	11.736	31.861	0.251	25	0.158	1855.59	91.705	7.827	0.045	1749.26	87.2	88.476	9.359	1635.91	81.741	892.229	107.945	1.43	0.151	2.116			0	0	0.000137916	0.024461	0.249722	0	0.917555
hard clam (quahog)	6_4_2	-1.4	Mixed Minerology	2850	ICPMS	8.02827	43.4178	0.692696	8.52929	1.96646	0.0134726	6.61418	66.4158		16.66	0.09	7.93	0.19	0.48	0.2	53.733	31.886	0.24	24.98	0.084	2063.15	42.647	7.448	0.037	2071.29	50.88	44.1	3.119	1956.03	46.718	2551.33	255.551	0.712	0.05	1.054			0.00318341	0.00107188	0.00013499	16.2215	0.226916	0.223167	0.623189
hard clam (quahog)	6_4_7	-1	Mixed Minerology	2850	ICPMS	8.39062	40.5944	0.662234	4.76739	1.57404	1.52227	6.40146	58.4319		14.98	0.56	7.7	0.27	0.25	0.28	53.733	31.886	0.24	24.98	0.084	2063.15	42.647	7.448	0.037	2071.29	50.88	44.1	3.119	1956.03	46.718	2551.33	255.551	0.712	0.05	1.054			0.00332709	0.00100217	0.000129054	9.06686	0.181634	25.2157	0.603146
hard clam (quahog)	6_4_2	-1.4	Mixed Minerology	2850	VISTA			0.683729	0.00502662	1.9013		6.28885			16.66	0.09	7.93	0.19	0.48	0.2	53.733	31.886	0.24	24.98	0.084	2063.15	42.647	7.448	0.037	2071.29	50.88	44.1	3.119	1956.03	46.718	2551.33	255.551	0.712	0.05	1.054			0	0	0.000133243	0.00955989	0.219398	0	0.592537
hard clam (quahog)	6_4_7	-1	Mixed Minerology	2850	VISTA			0.652066	0.00647441	1.5239		6.05832			14.98	0.56	7.7	0.27	0.25	0.28	53.733	31.886	0.24	24.98	0.084	2063.15	42.647	7.448	0.037	2071.29	50.88	44.1	3.119	1956.03	46.718	2551.33	255.551	0.712	0.05	1.054			0	0	0.000127072	0.0123134	0.175847	0	0.570816
																																														0
soft clam	6_1_6	17.1	Aragonite	400	ICPMS	5.71627	25.7692	0.892204	1.82524	2.75465	0.867608	7.16541	50.9253								5.656	32.06	0.288	25.08	0.148	1832.98	125.303	8.149	0.04	1598.31	112.115	163.088	18.643	1424.95	100.465	369.607	45.886	2.634	0.299	3.898			0.00226664	0.000636178	0.00017387	3.47134	0.317868	14.3715	0.675127
soft clam	6_1_6	17.1	Aragonite	400	VISTA			0.861991	0.00343677	2.80439		5.92271									5.656	32.06	0.288	25.08	0.148	1832.98	125.303	8.149	0.04	1598.31	112.115	163.088	18.643	1424.95	100.465	369.607	45.886	2.634	0.299	3.898			0	0	0.000167982	0.00653623	0.323607	0	0.558039
soft clam	6_2_4	4.6	Aragonite	600	ICPMS	5.27763	23.6798	0.83947	1.51621	2.69991	0.0074343	21.6566	50.1389								7.259	31.731	0.199	25.12	0.11	1862.31	141.269	8.019	0.08	1683.88	126.468	130.501	25.075	1538.18	115.767	546.57	118.985	2.112	0.408	3.126			0.00209271	0.000584596	0.000163593	2.88361	0.311552	0.123146	2.04049
soft clam	6_2_6	4.7	Aragonite	600	ICPMS	5.57588	19.2785	0.523514	2.19999	2.38326	0.0303303	11.2284	15.4849								7.259	31.731	0.199	25.12	0.11	1862.31	141.269	8.019	0.08	1683.88	126.468	130.501	25.075	1538.18	115.767	546.57	118.985	2.112	0.408	3.126			0.00221098	0.000475938	0.000102021	4.18406	0.275013	0.502407	1.05794
soft clam	6_2_4	4.6	Aragonite	600	VISTA			0.785106	0.00293967	2.78889		19.5638									7.259	31.731	0.199	25.12	0.11	1862.31	141.269	8.019	0.08	1683.88	126.468	130.501	25.075	1538.18	115.767	546.57	118.985	2.112	0.408	3.126			0	0	0.000152999	0.00559082	0.32182	0	1.84331
soft clam	6_2_6	4.7	Aragonite	600	VISTA			0.501236	0.00327706	2.4555		10.501									7.259	31.731	0.199	25.12	0.11	1862.31	141.269	8.019	0.08	1683.88	126.468	130.501	25.075	1538.18	115.767	546.57	118.985	2.112	0.408	3.126			0	0	9.76792e-05	0.00623248	0.283349	0	0.989403
soft clam	6_3_6	1.3	Aragonite	900	ICPMS	4.80787	25.924	0.925751	2.1223	2.58253	0.00546305	4.28274	70.5045								11.736	31.861	0.251	25	0.158	1855.59	91.705	7.827	0.045	1749.26	87.2	88.476	9.359	1635.91	81.741	892.229	107.945	1.43	0.151	2.116			0.00190644	0.000639998	0.000180407	4.0363	0.298006	0.0904928	0.403521
soft clam	6_3_7	8.4	Aragonite	900	ICPMS	5.15408	28.3115	0.859641	0.88789	2.61401	0.00304325	7.05727	23.8421								11.736	31.861	0.251	25	0.158	1855.59	91.705	7.827	0.045	1749.26	87.2	88.476	9.359	1635.91	81.741	892.229	107.945	1.43	0.151	2.116			0.00204372	0.000698941	0.000167524	1.68864	0.30164	0.05041	0.664938
soft clam	6_3_6	1.3	Aragonite	900	VISTA			0.955983	0.0113441	2.65393		4.03894									11.736	31.861	0.251	25	0.158	1855.59	91.705	7.827	0.045	1749.26	87.2	88.476	9.359	1635.91	81.741	892.229	107.945	1.43	0.151	2.116			0	0	0.000186299	0.0215748	0.306246	0	0.38055
soft clam	6_3_7	8.4	Aragonite	900	VISTA			0.84182	0.0025007	2.73728		5.39508									11.736	31.861	0.251	25	0.158	1855.59	91.705	7.827	0.045	1749.26	87.2	88.476	9.359	1635.91	81.741	892.229	107.945	1.43	0.151	2.116			0	0	0.000164051	0.00475596	0.315863	0	0.508326
soft clam	6_4_2		Aragonite	2850	ICPMS	4.8788	26.1934	0.618964	11.6161	2.20996	0.18647	5.23319	48.9187								53.733	31.886	0.24	24.98	0.084	2063.15	42.647	7.448	0.037	2071.29	50.88	44.1	3.119	1956.03	46.718	2551.33	255.551	0.712	0.05	1.054			0.00193457	0.000646649	0.000120622	22.092	0.255015	3.08878	0.493072
soft clam	6_4_3	-15.2	Aragonite	2850	ICPMS	6.47563	33.573	0.784153	4.06103	2.07354	0.0934154	2.93393	23.4408								53.733	31.886	0.24	24.98	0.084	2063.15	42.647	7.448	0.037	2071.29	50.88	44.1	3.119	1956.03	46.718	2551.33	255.551	0.712	0.05	1.054			0.00256775	0.000828834	0.000152813	7.72348	0.239272	1.54738	0.276435
soft clam	6_4_2		Aragonite	2850	VISTA			0.624264	0.0186722	2.23305											53.733	31.886	0.24	24.98	0.084	2063.15	42.647	7.448	0.037	2071.29	50.88	44.1	3.119	1956.03	46.718	2551.33	255.551	0.712	0.05	1.054			0	0	0.000121654	0.0355117	0.257679	0	0
soft clam	6_4_3	-15.2	Aragonite	2850	VISTA			0.834594	0.0201115	2.05387											53.733	31.886	0.24	24.98	0.084	2063.15	42.647	7.448	0.037	2071.29	50.88	44.1	3.119	1956.03	46.718	2551.33	255.551	0.712	0.05	1.054			0	0	0.000162643	0.0382491	0.237003	0	0
[truncated: 1 more columns]

## Sheet: Apparent Kx Summary
Summary of Apparent Partition Coefficients
Calculated by dividing the measured element-to-calcium ratios by accepted element-to-calcium ratios of seawater
Organism	KLi		KB		KNa		KZn		KSr		KCd		KBa		KU		KMg'
American Lobster	#DIV/0!	#DIV/0!	#DIV/0!	#DIV/0!	0.688202	0.352876	1378	698.64	0.000599234	0.000107738	#DIV/0!	#DIV/0!	11.6934	4.63815	#DIV/0!	#DIV/0!	0.0145465
Blue Crab	#DIV/0!	#DIV/0!	#DIV/0!	#DIV/0!	0.437995	0.0833992	398.352	162.765	0.000587388	4.09539e-05	#DIV/0!	#DIV/0!	4.16863	2.61972	#DIV/0!	#DIV/0!	0.0113557
Gulf Shrimp	#DIV/0!	#DIV/0!	#DIV/0!	#DIV/0!	344.674	0.101255	2009.32	1101.27	0.000644828	0.000207765	#DIV/0!	#DIV/0!	6.65891	4.69123	#DIV/0!	#DIV/0!	0.00904756
Blue Mussel	0.00277927	0.000489152	0.00101844	0.000247663	#DIV/0!	#DIV/0!	13.327	5.82597	0.000142857	7.28955e-06	0.583333	0.319142	0.262028	0.0387245	0.00484615	0.00102962	0.0015914
Oyster	0.00949956	0.00174717	0.00251468	0.000247147	#DIV/0!	#DIV/0!	52.6715	29.1333	0.000115326	1.35004e-05	0.333333	0.136083	0.0957547	0.0144466	0.00697033	0.00194103	0.00213797
Hard Clam	0.00311243	0.000471359	0.00121759	0.000282241	#DIV/0!	#DIV/0!	11.9161	4.31732	0.000210026	2.88848e-05	0.166667	0	0.842925	0.211246	0.256064	0.177955	0.000152263
Soft Clam	0.00214853	0.000228831	0.000644515	0.00010725	#DIV/0!	#DIV/0!	3.96855	2.01901	0.000287521	3.08353e-05	0.916667	1.22814	0.71458	0.446379	0.0311264	0.0152791	0.000150933
Bay Scallop	0.00474868	0.00100647	0.000814074	0.000181969	#DIV/0!	#DIV/0!	18.0979	11.5079	0.000162197	7.57215e-06	0	0	0.548952	0.190264	0.00287436	0.00156021	0.00376641
Conch	0.00205489	0.000302066	0.000385679	5.09121e-05	0.566758	0.0379909	2.83585	1.67777	0.000207136	3.23938e-05	0.2	0.105409	0.417492	0.241706	0.0142064	0.00668615	0.000150182
Periwinkle	0.00575926	0.00171649	7.13169e-05	2.38038e-05	0.366375	0.0647002	12.6321	10.0872	0.000132968	1.37766e-05	0.0454545	0.0778499	0.144104	0.0511168	0.00667436	0.00421512	0.000770793
Whelk	0.00215642	0.000343563	0.000393992	7.1687e-05	0.508115	0.0330746	12.3082	20.4314	0.000236638	2.52903e-05	2.93939	5.83584	0.491824	0.55453	0.0486481	0.0222065	0.000189815
Limpet	0.00193373	0.000135942	0.000409355	8.62967e-05	0.492401	0.0495764	4.2813	4.38687	0.000181494	2.13346e-05	0.181818	0.138535	0.651625	0.793363	0.0451362	0.0147894	0.00021664
Purple Urchin	0.0226177	0.00192865	0.00976296	0.000383746	0.516758	0.0297009	3.99191	1.98311	0.00025341	1.01409e-05	4	0.440959	0.699461	0.226638	0.00454872	0.000773463	0.0148876
Pencil Urchin	0.0204897	0.000491509	0.00799311	0.00137876	0.450129	0.0305106	9.94528	5.85243	0.000242989	7.75464e-06	7.11667	1.90524	0.996784	0.293644	0.0101731	0.00425605	0.0133429
Coralline Red Algae	0.0180136	0.00148956	0.0105041	0.00150316	0.337436	0.0267323	142.162	64.9852	0.000371073	2.47632e-05	22.8636	8.86498	2.30791	0.524472	0.108176	0.012126	0.0515439
Halimeda Green Algae	#DIV/0!	#DIV/0!	#DIV/0!	#DIV/0!	0.259464	0.029458	0.252358	0.191339	0.00114738	8.01817e-05	#DIV/0!	#DIV/0!	2.52437	0.69729	#DIV/0!	#DIV/0!	0.00087768
Serpulidm Worm	0.0195387	0.00386244	0.0117297	0.00138596	#DIV/0!	#DIV/0!	11.7479	6.06303	0.000654023	8.51007e-05	9.77083	8.30373	8.17697	6.3822	0.387828	0.098442	0.0316256
Temperate Coral	0.00284538	0.000419442	0.0143781	0.000901934	#DIV/0!	#DIV/0!	7.85314	4.14425	0.00110449	4.39203e-05	0.648148	1.03739	1.43902	0.19537	0.676211	0.0948143	0.000822879
Organism	KLi		KB		KNa		KZn		KSr		KCd		KBa		KU		KMg
American Lobster	-	#DIV/0!	-	#DIV/0!	0.688202	0.352876	1378	698.64	0.000599234	0.000107738	-	#DIV/0!	11.6934	4.63815	-	#DIV/0!	0.0145465
Blue Crab	-	#DIV/0!	-	#DIV/0!	0.437995	0.0833992	398.352	162.765	0.000587388	4.09539e-05	-	#DIV/0!	4.16863	2.61972	-	#DIV/0!	0.0113557
Gulf Shrimp	-	#DIV/0!	-	#DIV/0!	335.948	0.101255	2009.32	1101.27	0.000644828	0.000207765	-	#DIV/0!	6.65891	4.69123	-	#DIV/0!	0.00904756
Blue Mussel	0.00277927	0.000489152	0.00101844	0.000247663	-	#DIV/0!	13.327	5.82597	0.000142857	7.28955e-06	0.583333	0.319142	0.262028	0.0387245	0.00484615	0.00102962	0.0015914
Oyster	0.00949956	0.00174717	0.00251468	0.000247147	-	#DIV/0!	52.6715	29.1333	0.000115326	1.35004e-05	0.333333	0.136083	0.0957547	0.0144466	0.00697033	0.00194103	0.00213797
Hard Clam	0.00311243	0.000471359	0.00121759	0.000282241	-	#DIV/0!	11.9161	4.31732	0.000210026	2.88848e-05	0.166667	0	0.842925	0.211246	0.256064	0.177955	0.000152263
Soft Clam	0.00214853	0.000228831	0.000644515	0.00010725	-	#DIV/0!	3.96855	2.01901	0.000287521	3.08353e-05	0.916667	1.22814	0.71458	0.446379	0.0311264	0.0152791	0.000150933
Bay Scallop	0.00474868	0.00100647	0.000814074	0.000181969	-	#DIV/0!	18.0979	11.5079	0.000162197	7.57215e-06	0	0	0.548952	0.190264	0.00287436	0.00156021	0.00376641
Conch	0.00205489	0.000302066	0.000385679	5.09121e-05	0.566758	0.0379909	2.83585	1.67777	0.000207136	3.23938e-05	0.2	0.105409	0.417492	0.241706	0.0142064	0.00668615	0.000150182
Periwinkle	0.00575926	0.00171649	7.13169e-05	2.38038e-05	0.366375	0.0647002	12.6321	10.0872	0.000132968	1.37766e-05	0.0454545	0.0778499	0.144104	0.0511168	0.00667436	0.00421512	0.000770793
Whelk	0.00215642	0.000343563	0.000393992	7.1687e-05	0.508115	0.0330746	12.3082	20.4314	0.000236638	2.52903e-05	2.93939	5.83584	0.491824	0.55453	0.0486481	0.0222065	0.000189815
Limpet	0.00193373	0.000135942	0.000409355	8.62967e-05	0.492401	0.0495764	4.2813	4.38687	0.000181494	2.13346e-05	0.181818	0.138535	0.651625	0.793363	0.0451362	0.0147894	0.00021664
Purple Urchin	0.0226177	0.00192865	0.00976296	0.000383746	0.516758	0.0297009	3.99191	1.98311	0.00025341	1.01409e-05	4	0.440959	0.699461	0.226638	0.00454872	0.000773463	0.0148876
Pencil Urchin	0.0204897	0.000491509	0.00799311	0.00137876	0.450129	0.0305106	9.94528	5.85243	0.000242989	7.75464e-06	7.11667	1.90524	0.996784	0.293644	0.0101731	0.00425605	0.0133429
Coralline Red Algae	0.0180136	0.00148956	0.0105041	0.00150316	0.337436	0.0267323	142.162	64.9852	0.000371073	2.47632e-05	22.8636	8.86498	2.30791	0.524472	0.108176	0.012126	0.0515439
Halimeda Green Algae	-		-		0.259464	0.029458	0.252358	0.191339	0.00114738	8.01817e-05	-		2.52437	0.69729	-		0.00087768
Serpulidm Worm	0.0195387	0.00386244	0.0117297	0.00138596	-	#DIV/0!	11.7479	6.06303	0.000654023	8.51007e-05	9.77083	8.30373	8.17697	6.3822	0.387828	0.098442	0.0316256
Temperate Coral	0.00284538	0.000419442	0.0143781	0.000901934	-	#DIV/0!	7.85314	4.14425	0.00110449	4.39203e-05	0.648148	1.03739	1.43902	0.19537	0.676211	0.0948143	0.000822879
Delta K (Aragonite)
Organism	KLi	KB	KMg	KZn	KSr	KCd	KBa	KU	KNa
American Lobster	-	-	0.0140745	1372.3	-1.1294	-	11.4734	-	N/A
Blue Crab	-	-	0.0108837	392.652	-1.12941	-	3.94863	-	N/A
Gulf Shrimp	-	-	0.00857556	2003.62	-1.12936	-	6.43891	-	N/A
Blue Mussel	-0.0293207	-0.0189816	0.0011194	7.62704	-1.12986	N/A	0.0420283	-0.243154	-
Oyster	-0.0226004	-0.0174853	0.00166597	46.9715	-1.12988	N/A	-0.124245	-0.24103	-
Hard Clam	-0.0289876	-0.0187824	-0.000319737	6.21614	-1.12979	N/A	0.622925	0.0080641	-
Soft Clam	-0.0299515	-0.0193555	-0.000321067	-1.73145	-1.12971	N/A	0.49458	-0.216874	-
Bay Scallop	-0.0273513	-0.0191859	0.00329441	12.3979	-1.12984	N/A	0.328952	-0.245126	-
Conch	-0.0300451	-0.0196143	-0.000321818	-2.86415	-1.12979	N/A	0.197492	-0.233794	N/A
Periwinkle	-0.0263407	-0.0199287	0.000298793	6.93208	-1.12987	N/A	-0.0758962	-0.241326	N/A
Whelk	-0.0299436	-0.019606	-0.000282185	6.60818	-1.12976	N/A	0.271824	-0.199352	N/A
Limpet	-0.0301663	-0.0195906	-0.00025536	-1.4187	-1.12982	N/A	0.431625	-0.202864	N/A
Purple Urchin	-0.00948228	-0.010237	0.0144156	-1.70809	-1.12975	N/A	0.479461	-0.243451	N/A
Pencil Urchin	-0.0116103	-0.0120069	0.0128709	4.24528	-1.12976	N/A	0.776784	-0.237827	N/A
Coralline Red Algae	-0.0140864	-0.00949586	0.0510719	136.462	-1.12963	N/A	2.08791	-0.139824	N/A
Halimeda Green Algae	-	-	0.00040568	-5.44764	-1.12885	-	2.30437	-	N/A
Serpulidm Worm	-0.0125613	-0.00827027	0.0311536	6.04786	-1.12935	N/A	7.95697	0.139828	-
Temperate Coral	-0.0292546	-0.00562192	0.000350879	2.15314	-1.1289	N/A	1.21902	0.428211	-
								-0.248
Delta K (Calcite)
Organism	KLi	KB	KMg	KZn	KSr	KCd	KBa	KU	KNa
American Lobster	-	-	-0.0120535	1324	-0.258401	-	11.6879	-	N/A
Blue Crab	-	-	-0.0152443	344.352	-0.258413	-	4.16313	-	N/A
Gulf Shrimp	-	-	-0.0175524	1955.32	-0.258355	-	6.65341	-	N/A
Blue Mussel	0.00263927	-0.00312156	-0.0250086	-40.673	-0.258857	-17.9167	0.256528	-0.0351538	-
Oyster	0.00935956	-0.00162532	-0.024462	-1.32852	-0.258885	-18.1667	0.0902547	-0.0330297	-
Hard Clam	0.00297243	-0.00292241	-0.0264477	-42.0839	-0.25879	-18.3333	0.837425	0.216064	-
Soft Clam	0.00200853	-0.00349549	-0.0264491	-50.0314	-0.258712	-17.5833	0.70908	-0.00887363	-
Bay Scallop	0.00460868	-0.00332593	-0.0228336	-35.9021	-0.258838	-18.5	0.543452	-0.0371256	-
Conch	0.00191489	-0.00375432	-0.0264498	-51.1642	-0.258793	-18.3	0.411992	-0.0257936	N/A
Periwinkle	0.00561926	-0.00406868	-0.0258292	-41.3679	-0.258867	-18.4545	0.138604	-0.0333256	N/A
Whelk	0.00201642	-0.00374601	-0.0264102	-41.6918	-0.258763	-15.5606	0.486324	0.00864808	N/A
Limpet	0.00179373	-0.00373064	-0.0263834	-49.7187	-0.258819	-18.3182	0.646125	0.00513615	N/A
Purple Urchin	0.0224777	0.00562296	-0.0117124	-50.0081	-0.258747	-14.5	0.693961	-0.0354513	N/A
Pencil Urchin	0.0203497	0.00385311	-0.0132571	-44.0547	-0.258757	-11.3833	0.991284	-0.0298269	N/A
Coralline Red Algae	0.0178736	0.00636414	0.0249439	88.1619	-0.258629	4.36364	2.30241	0.0681756	N/A
Halimeda Green Algae	-	-	-0.0257223	-53.7476	-0.257853	-	2.51887	-	N/A
Serpulidm Worm	0.0193987	0.00758973	0.00502557	-42.2521	-0.258346	-8.72917	8.17147	0.347828	-
Temperate Coral	0.00270538	0.0102381	-0.0257771	-46.1469	-0.257896	-17.8519	1.43352	0.636211	-
Delta K (ACC)
Organism	KLi	KB	KMg	KZn	KSr	KCd	KBa	KU	KNa
American Lobster	-	-	-0.0874535	N/A	-0.759401	-	-7.7066	-	0.685602
Blue Crab	-	-	-0.0906443	N/A	-0.759413	-	-15.2314	-	0.435395
Gulf Shrimp	-	-	-0.0929524	N/A	-0.759355	-	-12.7411	-	335.946
Blue Mussel	0.00109927	-0.0339816	-0.100409	N/A	-0.759857	N/A	-19.138	-0.115154	-
Oyster	0.00781956	-0.0324853	-0.099862	N/A	-0.759885	N/A	-19.3042	-0.11303	-
Hard Clam	0.00143243	-0.0337824	-0.101848	N/A	-0.75979	N/A	-18.5571	0.136064	-
Soft Clam	0.000468526	-0.0343555	-0.101849	N/A	-0.759712	N/A	-18.6854	-0.0888736	-
Bay Scallop	0.00306868	-0.0341859	-0.0982336	N/A	-0.759838	N/A	-18.851	-0.117126	-
Conch	0.000374894	-0.0346143	-0.10185	N/A	-0.759793	N/A	-18.9825	-0.105794	0.564158
Periwinkle	0.00407926	-0.0349287	-0.101229	N/A	-0.759867	N/A	-19.2559	-0.113326	0.363775
Whelk	0.000476415	-0.034606	-0.10181	N/A	-0.759763	N/A	-18.9082	-0.0713519	0.505515
Limpet	0.00025373	-0.0345906	-0.101783	N/A	-0.759819	N/A	-18.7484	-0.0748638	0.489801
Purple Urchin	0.0209377	-0.025237	-0.0871124	N/A	-0.759747	N/A	-18.7005	-0.115451	0.514158
Pencil Urchin	0.0188097	-0.0270069	-0.0886571	N/A	-0.759757	N/A	-18.4032	-0.109827	0.447529
Coralline Red Algae	0.0163336	-0.0244959	-0.0504561	N/A	-0.759629	N/A	-17.0921	-0.0118244	0.334836
Halimeda Green Algae	-	-	-0.101122	N/A	-0.758853	-	-16.8756	-	0.256864
Serpulidm Worm	0.0178587	-0.0232703	-0.0703744	N/A	-0.759346	N/A	-11.223	0.267828	-
Temperate Coral	0.00116538	-0.0206219	-0.101177	N/A	-0.758896	N/A	-17.961	0.556211	-

## Sheet: Summary of imputed values & dif
Imputed values calculated according to hierarchical clustering and KNN predictions (See methods).
Summary of element-to-calcium ratios, including imputed estimates
	umol/mol	umol/mol	mmol/mol	umol/mol	mmol/mol	umol/mol	umol/mol	nmol/mol	mmol/ mol
Organism	Li.Ca	B.Ca	Mg.Ca	Zn.Ca	Sr.Ca	Cd.Ca	Ba.Ca	U.Ca	Na.Ca
American Lobster	30.8711	195.76	74.6233	730.341	5.21333	0.399074	123.95	24.0095	31.4508
American Oyster	23.9389	101.844	10.9678	27.9159	1.00333	0.02	1.015	9.06143	20.9762
Bay Scallop	11.9667	32.97	19.3217	9.59187	1.41111	0.232701	5.81889	3.73667	21.8788
Blue Crab	33.3639	212.372	58.2545	211.126	5.29909	0.412694	44.1875	31.541	20.0164
Blue Mussel	7.00375	41.2467	8.16389	7.06333	1.24286	0.035	2.7775	6.3	21.9996
Conch	5.17833	15.62	0.770435	1.503	1.80208	0.012	4.42542	18.4683	25.9008
Coralline Algae	45.3942	425.418	264.42	75.3458	3.22833	1.37182	24.4639	140.628	15.4208
Gulf Shrimp	31.3923	198.754	51.5711	1064.94	5.61	0.415091	70.5844	33.5767	17.4055
Halimeda Algae	20.4975	96.42	4.5025	0.13375	9.98222	0.344204	26.7583	33.1542	11.8575
Hard Clam (quahog)	7.84333	49.3122	0.781111	6.31556	1.82722	0.01	8.935	332.883	22.0486
Limpet	4.873	16.5789	1.11136	2.26909	1.579	0.0109091	6.78474	58.677	22.5027
Periwinkle	14.5133	2.88833	3.95417	6.695	1.15682	0.00272727	1.5275	8.67667	16.7433
Serpulid Worm	49.2375	475.054	162.239	6.22636	5.69	0.58625	86.6758	504.176	19.7893
Soft Clam	5.41429	26.1029	0.774286	2.10333	2.50143	0.055	7.57455	40.4643	22.3959
Temperate Coral	7.29839	582.312	4.22137	4.16216	9.60905	0.030566	15.2536	879.074	23.1431
Temperate Urchin	56.9967	395.4	76.3733	2.11571	2.20467	0.24	7.254	5.91333	23.6158
Tropical Urchin	51.634	323.721	68.4491	5.271	2.114	0.427	10.5659	13.225	20.5709
Whelk	5.43417	15.9567	0.97375	6.52333	2.05875	0.983333	5.21333	63.2425	23.2208
Summary of apparent partition coefficients, including those derived from imputed values
Organism	KLi	KB	KMg	KZn	KSr	KCd	KBa	KU	KNa
American Lobster	0.0122504	0.00483359	0.0145465	1378	0.000599234	6.65123	11.6934	0.0184688	0.688202
American Oyster	0.00949956	0.00251468	0.00213797	52.6715	0.000115326	0.333333	0.0957547	0.00697033	0.458999
Bay Scallop	0.00474868	0.000814074	0.00376641	18.0979	0.000162197	3.87835	0.548952	0.00287436	0.478749
Blue Crab	0.0132396	0.00524376	0.0113557	398.352	0.000609091	6.87823	4.16863	0.0242623	0.437995
Blue Mussel	0.00277927	0.00101844	0.0015914	13.327	0.000142857	0.583333	0.262028	0.00484615	0.481391
Conch	0.00205489	0.000385679	0.000150182	2.83585	0.000207136	0.2	0.417492	0.0142064	0.566758
Coralline Algae	0.0180136	0.0105041	0.0515439	142.162	0.000371073	22.8636	2.30791	0.108176	0.337436
Gulf Shrimp	0.0124573	0.00490751	0.0100528	2009.32	0.000644828	6.91818	6.65891	0.0258282	0.380863
Halimeda Algae	0.00813393	0.00238074	0.00087768	0.252358	0.00114738	5.73673	2.52437	0.0255032	0.259464
Hard Clam (quahog)	0.00311243	0.00121759	0.000152263	11.9161	0.000210026	0.166667	0.842925	0.256064	0.482464
Limpet	0.00193373	0.000409355	0.00021664	4.2813	0.000181494	0.181818	0.64007	0.0451362	0.492401
Periwinkle	0.00575926	7.13169e-05	0.000770793	12.6321	0.000132968	0.0454546	0.144104	0.00667436	0.366375
Serpulid Worm	0.0195387	0.0117297	0.0316256	11.7479	0.000654023	9.77083	8.17697	0.387828	0.433026
Soft Clam	0.00214853	0.000644515	0.000150933	3.96855	0.000287521	0.916667	0.71458	0.0311264	0.490063
Temperate Coral	0.00289619	0.0143781	0.000822879	7.85314	0.00110449	0.509434	1.43902	0.676211	0.506413
Temperate Urchin	0.0226177	0.00976296	0.0148876	3.99191	0.00025341	4	0.68434	0.00454872	0.516758
Tropical Urchin	0.0204897	0.00799311	0.0133429	9.94528	0.000242989	7.11667	0.996784	0.0101731	0.450129
Whelk	0.00215642	0.000393992	0.000189815	12.3082	0.000236638	16.3889	0.491824	0.0486481	0.508115
											ΔΚ	K_biogenic - K_synthetic
Calcitic organisms only											Calcite	0.0321	0.02	0.000472	5.7	1.13		2.11	0.248
Organism	KLi	KB	KMg	KZn	KSr	KCd	KBa	KU	KNa		Organism	KLi	KB	KMg	KZn	KSr	KCd	KBa	KU	KNa
American Lobster	0.0122504	0.00483359	0.0145465	1378	0.000599234	6.65123	11.6934	0.0184688	0.688202		American Lobster	0.0121104	0.000693588	-0.0114535	1324	-0.258401	-11.8488	11.6879	-0.0215312
American Oyster	0.00949956	0.00251468	0.00213797	52.6715	0.000115326	0.333333	0.0957547	0.00697033	0.458999		American Oyster	0.00935956	-0.00162532	-0.023862	-1.32852	-0.258885	-18.1667	0.0902547	-0.0330297
Bay Scallop	0.00474868	0.000814074	0.00376641	18.0979	0.000162197	3.87835	0.548952	0.00287436	0.478749		Bay Scallop	0.00460868	-0.00332593	-0.0222336	-35.9021	-0.258838	-14.6216	0.543452	-0.0371256
Blue Crab	0.0132396	0.00524376	0.0113557	398.352	0.000609091	6.87823	4.16863	0.0242623	0.437995		Blue Crab	0.0130996	0.00110376	-0.0146443	344.352	-0.258391	-11.6218	4.16313	-0.0157377
Blue Mussel	0.00277927	0.00101844	0.0015914	13.327	0.000142857	0.583333	0.262028	0.00484615	0.481391		Blue Mussel	0.00263927	-0.00312156	-0.0244086	-40.673	-0.258857	-17.9167	0.256528	-0.0351538
Coralline Algae	0.0180136	0.0105041	0.0515439	142.162	0.000371073	22.8636	2.30791	0.108176	0.337436		Coralline Algae	0.0178736	0.00636414	0.0255439	88.1619	-0.258629	4.36364	2.30241	0.0681756
Gulf Shrimp	0.0124573	0.00490751	0.0100528	2009.32	0.000644828	6.91818	6.65891	0.0258282	0.380863		Gulf Shrimp	0.0123173	0.000767514	-0.0159472	1955.32	-0.258355	-11.5818	6.65341	-0.0141718
Periwinkle	0.00575926	7.13169e-05	0.000770793	12.6321	0.000132968	0.0454546	0.144104	0.00667436	0.366375		Periwinkle	0.00561926	-0.00406868	-0.0252292	-41.3679	-0.258867	-18.4545	0.138604	-0.0333256
Serpulid Worm	0.0195387	0.0117297	0.0316256	11.7479	0.000654023	9.77083	8.17697	0.387828	0.433026		Serpulid Worm	0.0193987	0.00758973	0.00562557	-42.2521	-0.258346	-8.72917	8.17147	0.347828
Temperate Urchin	0.0226177	0.00976296	0.0148876	3.99191	0.00025341	4	0.68434	0.00454872	0.516758		Temperate Urchin	0.0224777	0.00562296	-0.0111124	-50.0081	-0.258747	-14.5	0.67884	-0.0354513
Tropical Urchin	0.0204897	0.00799311	0.0133429	9.94528	0.000242989	7.11667	0.996784	0.0101731	0.450129		Tropical Urchin	0.0203497	0.00385311	-0.0126571	-44.0547	-0.258757	-11.3833	0.991284	-0.0298269
Aragonitic organisms only											Aragonite	0.00014	0.00414	0.026	54	0.259	18.5	0.0055	0.04
Organism	KLi	KB	KMg	KZn	KSr	KCd	KBa	KU	KNa		Organism	KLi	KB	KMg	KZn	KSr	KCd	KBa	KU	KNa
Conch	0.00205489	0.000385679	0.000150182	2.83585	0.000207136	0.2	0.417492	0.0142064	0.566758		Conch	-0.0300451	-0.0196143	-0.000321818	-2.86415	-1.12979		-1.69251	-0.233794
Halimeda Algae	0.00813393	0.00238074	0.00087768	0.252358	0.00114738	5.73673	2.52437	0.0255032	0.259464		Halimeda Algae	-0.0239661	-0.0176193	0.00040568	-5.44764	-1.12885		0.414371	-0.222497
Hard Clam (quahog)	0.00311243	0.00121759	0.000152263	11.9161	0.000210026	0.166667	0.842925	0.256064	0.482464		Hard Clam (quahog)	-0.0289876	-0.0187824	-0.000319737	6.21614	-1.12979		-1.26708	0.0080641
Limpet	0.00193373	0.000409355	0.00021664	4.2813	0.000181494	0.181818	0.64007	0.0451362	0.492401		Limpet	-0.0301663	-0.0195906	-0.00025536	-1.4187	-1.12982		-1.46993	-0.202864
Serpulid Worm	0.0195387	0.0117297	0.0316256	11.7479	0.000654023	9.77083	8.17697	0.387828	0.433026		Serpulid Worm	-0.0125613	-0.00827027	0.0311536	6.04786	-1.12935		6.06697	0.139828
Soft Clam	0.00214853	0.000644515	0.000150933	3.96855	0.000287521	0.916667	0.71458	0.0311264	0.490063		Soft Clam	-0.0299515	-0.0193555	-0.000321067	-1.73145	-1.12971		-1.39542	-0.216874
Temperate Coral	0.00289619	0.0143781	0.000822879	7.85314	0.00110449	0.509434	1.43902	0.676211	0.506413		Temperate Coral	-0.0292038	-0.00562192	0.000350879	2.15314	-1.1289		-0.670977	0.428211
Whelk	0.00215642	0.000393992	0.000189815	12.3082	0.000236638	16.3889	0.491824	0.0486481	0.508115		Whelk	-0.0299436	-0.019606	-0.000282185	6.60818	-1.12976		-1.61818	-0.199352
ACC											ACC
Organism	KLi	KB	KMg	KZn	KSr	KCd	KBa	KU	KNa		Organism	KLi	KB	KMg	KZn	KSr	KCd	KBa	KU	KNa
American Lobster	0.0122504	0.00483359	0.0145465	1378	0.000599234	6.65123	11.6934	0.0184688	0.688202		American Lobster	0.0105704	-0.0301664	-0.0874535		-0.759401		-7.7066	-0.101531	0.685602
American Oyster	0.00949956	0.00251468	0.00213797	52.6715	0.000115326	0.333333	0.0957547	0.00697033	0.458999		American Oyster	0.00781956	-0.0324853	-0.099862		-0.759885		-19.3042	-0.11303	0.456399
Bay Scallop	0.00474868	0.000814074	0.00376641	18.0979	0.000162197	3.87835	0.548952	0.00287436	0.478749		Bay Scallop	0.00306868	-0.0341859	-0.0982336		-0.759838		-18.851	-0.117126	0.476149
Blue Crab	0.0132396	0.00524376	0.0113557	398.352	0.000609091	6.87823	4.16863	0.0242623	0.437995		Blue Crab	0.0115596	-0.0297562	-0.0906443		-0.759391		-15.2314	-0.0957377	0.435395
Blue Mussel	0.00277927	0.00101844	0.0015914	13.327	0.000142857	0.583333	0.262028	0.00484615	0.481391		Blue Mussel	0.00109927	-0.0339816	-0.100409		-0.759857		-19.138	-0.115154	0.478791
Conch	0.00205489	0.000385679	0.000150182	2.83585	0.000207136	0.2	0.417492	0.0142064	0.566758		Conch	0.000374894	-0.0346143	-0.10185		-0.759793		-18.9825	-0.105794	0.564158
Coralline Algae	0.0180136	0.0105041	0.0515439	142.162	0.000371073	22.8636	2.30791	0.108176	0.337436		Coralline Algae	0.0163336	-0.0244959	-0.0504561		-0.759629		-17.0921	-0.0118244	0.334836
Gulf Shrimp	0.0124573	0.00490751	0.0100528	2009.32	0.000644828	6.91818	6.65891	0.0258282	0.380863		Gulf Shrimp	0.0107773	-0.0300925	-0.0919472		-0.759355		-12.7411	-0.0941718	0.378263
Halimeda Algae	0.00813393	0.00238074	0.00087768	0.252358	0.00114738	5.73673	2.52437	0.0255032	0.259464		Halimeda Algae	0.00645393	-0.0326193	-0.101122		-0.758853		-16.8756	-0.0944968	0.256864
Hard Clam (quahog)	0.00311243	0.00121759	0.000152263	11.9161	0.000210026	0.166667	0.842925	0.256064	0.482464		Hard Clam (quahog)	0.00143243	-0.0337824	-0.101848		-0.75979		-18.5571	0.136064	0.479864
Limpet	0.00193373	0.000409355	0.00021664	4.2813	0.000181494	0.181818	0.64007	0.0451362	0.492401		Limpet	0.00025373	-0.0345906	-0.101783		-0.759819		-18.7599	-0.0748638	0.489801
Periwinkle	0.00575926	7.13169e-05	0.000770793	12.6321	0.000132968	0.0454546	0.144104	0.00667436	0.366375		Periwinkle	0.00407926	-0.0349287	-0.101229		-0.759867		-19.2559	-0.113326	0.363775
Serpulid Worm	0.0195387	0.0117297	0.0316256	11.7479	0.000654023	9.77083	8.17697	0.387828	0.433026		Serpulid Worm	0.0178587	-0.0232703	-0.0703744		-0.759346		-11.223	0.267828	0.430426
Soft Clam	0.00214853	0.000644515	0.000150933	3.96855	0.000287521	0.916667	0.71458	0.0311264	0.490063		Soft Clam	0.000468526	-0.0343555	-0.101849		-0.759712		-18.6854	-0.0888736	0.487463
Temperate Coral	0.00289619	0.0143781	0.000822879	7.85314	0.00110449	0.509434	1.43902	0.676211	0.506413		Temperate Coral	0.00121619	-0.0206219	-0.101177		-0.758896		-17.961	0.556211	0.503813
Temperate Urchin	0.0226177	0.00976296	0.0148876	3.99191	0.00025341	4	0.68434	0.00454872	0.516758		Temperate Urchin	0.0209377	-0.025237	-0.0871124		-0.759747		-18.7157	-0.115451	0.514158
Tropical Urchin	0.0204897	0.00799311	0.0133429	9.94528	0.000242989	7.11667	0.996784	0.0101731	0.450129		Tropical Urchin	0.0188097	-0.0270069	-0.0886571		-0.759757		-18.4032	-0.109827	0.447529
Whelk	0.00215642	0.000393992	0.000189815	12.3082	0.000236638	16.3889	0.491824	0.0486481	0.508115		Whelk	0.000476415	-0.034606	-0.10181		-0.759763		-18.9082	-0.0713519	0.505515

## Sheet: Table seawater composition
Element	Mean ocean concentration (µmol/kg)	Element/Ca (umol/mol)
Calcium	10270		Ca2+	20
Strontium	89	8666.02	Sr2+	38
Magnesium	52700	5.13145e+06	Mg2+	12
Barium	0.109	10.6134	Ba2+	56
Boron	416	40506.3	B(OH)4- involved otherwise mostly B(OH)3	5
Lithium	25.9	2521.91	Li+	3
Cadmium	0.00062	0.06037	CdCl+	48
Uranium	0.0134	1.30477	UO2+ involved	92
Zn	0.0054	0.525803
Na	469	45667
0.2131 g/kg/Cl
0.2128 g/kg/Cl
S=1.80655*Cl-
